# Supplementary material for: [(1R)-3-Benzoyl-1,7,7-trimethyl­bicyclo­[2.2.1]heptan-2-onato-κ2 O,O′]chlorido(η6-p-cymene)ruthenium(II)
Source: Acta Crystallogr Sect E Struct Rep Online. 2010 Feb 13;66(Pt 3):m281. doi: 10.1107/S1600536810005015 (PMC2983648; doi:10.1107/S1600536810005015)
Supplement: Supplementary file 2 [file e-66-0m281-Isup2.hkl]

# 
# h,k,l, Fc-squared, Fo-squared, sigma(Fo-squared) and status flag 
# 
data_I
_shelx_title ' pv0927_P1 in P1' 
_shelx_refln_list_code          4 
_shelx_F_calc_maximum      164.14 
_exptl_crystal_F_000       544.00 
_reflns_d_resolution_high  0.7681 
 
loop_ 
 _symmetry_equiv_pos_as_xyz 
 'x, y, z' 
 
_cell_length_a     9.8332 
_cell_length_b    10.5716 
_cell_length_c    12.7850 
_cell_angle_alpha 108.130 
_cell_angle_beta   97.621 
_cell_angle_gamma 102.536 
 
_shelx_F_squared_multiplier     1.000 
 
loop_ 
 _refln_index_h 
 _refln_index_k 
 _refln_index_l 
 _refln_F_squared_calc 
 _refln_F_squared_meas 
 _refln_F_squared_sigma 
 _refln_observed_status 
   1   1 -16      383.89      396.40     32.16 o 
   2   1 -16        2.19        7.58      5.69 o 
   3   1 -16      216.92      249.58     24.19 o 
   0   2 -16      178.98      163.39     22.81 o 
   1   2 -16       95.19      122.54     19.74 o 
   2   2 -16      494.13      508.62     36.03 o 
   3   2 -16     1649.87     1751.88     75.24 o 
   4   2 -16      760.44      888.99     48.53 o 
  -1   3 -16       20.00       13.42      7.29 o 
   0   3 -16      294.84      315.32     27.36 o 
   1   3 -16      503.33      518.53     36.54 o 
   2   3 -16      225.61      203.81     24.24 o 
   3   3 -16      270.03      269.46     24.51 o 
   4   3 -16       63.75       73.62     14.29 o 
   5   3 -16      100.04      118.81     17.51 o 
   0   4 -16     1172.56     1158.06     58.75 o 
   1   4 -16      331.72      309.08     26.61 o 
   2   4 -16      179.05      140.60     20.32 o 
   3   4 -16        6.00       14.80      5.38 o 
   4   4 -16      505.04      456.77     32.04 o 
  -1   5 -16      535.07      551.92     37.61 o 
   0   5 -16      648.38      624.38     40.03 o 
   1   5 -16      205.74      180.58     22.72 o 
   2   5 -16       38.52       31.87      8.28 o 
   3   5 -16      123.22      117.50     17.82 o 
   4   5 -16     1248.40     1318.55     60.23 o 
  -1   6 -16        8.04        8.26      5.13 o 
   0   6 -16      115.04       89.17     16.52 o 
   1   6 -16      239.59      189.20     23.54 o 
   2   6 -16      213.77      196.74     20.39 o 
   3   6 -16      189.15      222.26     20.44 o 
  -1   7 -16      582.48      560.18     39.23 o 
   0   7 -16     1375.35     1451.76     68.63 o 
   1   7 -16      906.72      981.38     52.74 o 
   2   7 -16       75.62       69.84     14.48 o 
   1  -1 -15      649.03      705.41     45.45 o 
   2  -1 -15      128.22      115.54     19.81 o 
   3  -1 -15       21.54       26.03      8.40 o 
   4  -1 -15      235.91      250.59     24.27 o 
   5  -1 -15      180.61      217.95     25.52 o 
  -1   0 -15     1056.67     1034.24     57.10 o 
   0   0 -15      404.87      411.61     33.54 o 
   1   0 -15      118.81       84.06     15.93 o 
   2   0 -15      674.25      642.37     41.24 o 
   3   0 -15      958.02     1039.76     54.97 o 
   4   0 -15      453.51      521.48     36.11 o 
   5   0 -15      197.14      189.08     23.25 o 
   6   0 -15       64.56      102.58     16.64 o 
  -2   1 -15      256.60      267.11     26.28 o 
  -1   1 -15      316.54      351.50     29.88 o 
   0   1 -15        2.17        9.42      5.21 o 
   1   1 -15       97.54       86.84     15.72 o 
   2   1 -15      565.32      546.79     36.47 o 
   3   1 -15     1177.07     1193.22     57.76 o 
   4   1 -15      549.69      637.36     38.94 o 
   5   1 -15        8.16       23.51      7.10 o 
  -2   2 -15        6.23        5.13      6.49 o 
  -1   2 -15      451.45      459.27     34.90 o 
   0   2 -15      780.48      729.28     44.05 o 
   1   2 -15      429.08      437.09     32.21 o 
   2   2 -15      323.58      345.81     27.44 o 
   3   2 -15        7.24        1.84      3.83 o 
   4   2 -15      358.46      356.90     27.07 o 
   5   2 -15      568.72      619.17     37.22 o 
  -3   3 -15       17.92       35.84     11.60 o 
  -2   3 -15      649.52      626.99     40.90 o 
  -1   3 -15     1317.23     1301.55     62.60 o 
   0   3 -15     1641.21     1605.56     70.62 o 
   1   3 -15      631.27      559.91     35.96 o 
   2   3 -15       15.17       24.43      7.53 o 
   3   3 -15     1009.78     1031.41     51.19 o 
   5   3 -15      800.11      799.66     42.52 o 
  -3   4 -15      171.14      154.31     22.50 o 
  -2   4 -15      466.16      461.62     34.46 o 
  -1   4 -15      947.37      854.02     47.61 o 
   0   4 -15      326.16      290.04     24.82 o 
   1   4 -15       11.61        9.81      4.65 o 
   2   4 -15      569.90      545.26     34.90 o 
   3   4 -15     1078.19     1140.43     52.94 o 
   4   4 -15     1496.17     1540.34     64.61 o 
  -3   5 -15      591.32      590.35     40.47 o 
  -2   5 -15       99.53      122.78     20.56 o 
  -1   5 -15      119.42      146.90     20.80 o 
   0   5 -15      459.08      468.32     33.08 o 
   1   5 -15      661.73      677.14     39.88 o 
   2   5 -15      269.22      241.20     21.38 o 
   3   5 -15      490.35      522.06     32.77 o 
   4   5 -15       13.77        3.37      4.26 o 
  -3   6 -15       21.04       24.82     10.44 o 
  -2   6 -15      275.20      253.89     24.75 o 
  -1   6 -15      715.62      684.85     42.14 o 
   0   6 -15      774.76      766.92     44.03 o 
   1   6 -15      802.67      815.13     45.26 o 
   2   6 -15        6.42        8.89      5.52 o 
   3   6 -15      218.09      221.46     20.61 o 
   4   6 -15      301.07      246.02     21.17 o 
  -3   7 -15      279.68      284.30     28.24 o 
  -2   7 -15      616.28      526.66     37.97 o 
  -1   7 -15      163.17      153.61     21.99 o 
   0   7 -15      269.31      307.21     26.47 o 
   1   7 -15       37.00       28.24      9.88 o 
   2   7 -15       23.07       32.38      8.09 o 
   3   7 -15      289.96      259.60     22.52 o 
  -3   8 -15      463.47      467.86     38.02 o 
  -2   8 -15      114.90      105.51     18.89 o 
   0   8 -15      258.46      271.13     25.48 o 
   1   8 -15      223.27      231.63     26.74 o 
   2   8 -15      113.29      100.18     17.07 o 
   3   8 -15      340.27      308.62     25.74 o 
  -1   9 -15      721.20      785.51     49.04 o 
   0   9 -15      571.11      524.34     38.92 o 
   1   9 -15      935.09      856.81     49.98 o 
   2   9 -15      496.20      461.30     33.81 o 
   1  -3 -14      550.56      589.26     42.77 o 
   2  -3 -14      232.80      249.14     25.35 o 
   3  -3 -14       60.25       70.16     14.70 o 
   4  -3 -14       31.32       46.01     10.41 o 
   5  -3 -14      372.39      324.43     29.01 o 
  -1  -2 -14     1012.52     1117.91     60.23 o 
   0  -2 -14      334.51      365.96     32.35 o 
   1  -2 -14      101.21      125.22     20.34 o 
   2  -2 -14       55.91       49.69     11.24 o 
   3  -2 -14      621.53      666.00     43.20 o 
   4  -2 -14      530.65      597.18     40.01 o 
   5  -2 -14      513.65      532.40     36.66 o 
   6  -2 -14      565.10      590.50     38.72 o 
  -2  -1 -14     1021.46     1162.32     61.03 o 
  -1  -1 -14     1063.56     1108.51     59.45 o 
   0  -1 -14       64.47       66.38     15.79 o 
   1  -1 -14      289.51      284.71     26.03 o 
   2  -1 -14     1340.32     1476.32     68.19 o 
   3  -1 -14     1363.26     1397.47     65.12 o 
   4  -1 -14      706.90      809.39     45.99 o 
   5  -1 -14      159.72      189.64     22.72 o 
   6  -1 -14       17.75       31.22      8.19 o 
  -3   0 -14      257.03      261.03     25.67 o 
  -2   0 -14       34.37       29.08      9.95 o 
  -1   0 -14      126.18      125.76     20.29 o 
   0   0 -14      103.59       85.78     16.59 o 
   1   0 -14      268.95      276.26     24.46 o 
   2   0 -14      781.77      811.86     45.26 o 
   3   0 -14      639.98      688.89     40.76 o 
   4   0 -14      243.44      273.36     23.66 o 
   5   0 -14       38.15       47.54     11.43 o 
   6   0 -14      267.08      317.21     25.14 o 
  -3   1 -14      225.21      243.13     24.36 o 
  -2   1 -14      607.21      620.79     40.44 o 
  -1   1 -14      695.31      698.31     42.33 o 
   0   1 -14      532.55      565.92     36.45 o 
   1   1 -14      403.99      430.06     30.90 o 
   2   1 -14       93.82      105.58     16.95 o 
   3   1 -14      237.27      217.42     20.49 o 
   4   1 -14      218.52      189.59     18.74 o 
   5   1 -14      336.53      354.89     26.30 o 
  -4   2 -14       25.91       42.14     11.04 o 
  -3   2 -14      468.72      477.36     34.46 o 
  -2   2 -14      563.34      632.61     40.15 o 
  -1   2 -14     1944.83     1944.96     79.16 o 
   0   2 -14      957.82      913.14     47.71 o 
   1   2 -14       15.80        8.62      4.50 o 
   2   2 -14      353.43      325.91     25.84 o 
   3   2 -14     1299.17     1335.84     59.16 o 
   4   2 -14     2381.11     2560.28     89.46 o 
   5   2 -14      583.07      685.09     37.75 o 
   8   2 -14      404.52      433.89     35.96 o 
  -4   3 -14      298.41      304.09     26.98 o 
  -3   3 -14      433.66      456.92     33.71 o 
  -2   3 -14      487.89      413.72     31.60 o 
  -1   3 -14      405.95      412.12     30.44 o 
   0   3 -14       17.96       11.21      4.55 o 
   1   3 -14      328.28      297.02     24.51 o 
   2   3 -14     1077.22     1105.73     52.31 o 
   3   3 -14     2238.23     2363.49     84.44 o 
   4   3 -14      607.01      614.25     35.24 o 
  -5   4 -14      677.40      784.69     45.96 o 
  -4   4 -14      928.65      958.06     51.34 o 
  -3   4 -14      357.45      364.63     29.37 o 
  -2   4 -14       10.48        9.95      6.25 o 
  -1   4 -14      719.57      737.30     41.68 o 
   0   4 -14      832.40      778.88     42.65 o 
   1   4 -14     1453.38     1460.26     62.19 o 
   2   4 -14      109.49       83.40     13.83 o 
   3   4 -14       12.12       10.24      4.50 o 
   4   4 -14      142.52      110.91     15.38 o 
  -5   5 -14      631.84      662.78     41.82 o 
  -4   5 -14      369.90      302.05     27.87 o 
  -3   5 -14       28.91       34.05     10.78 o 
  -2   5 -14      763.63      775.46     44.80 o 
  -1   5 -14     1418.85     1406.67     63.37 o 
   0   5 -14     1483.57     1478.13     63.67 o 
   1   5 -14      373.21      318.86     24.94 o 
   2   5 -14      156.74      145.11     18.45 o 
   3   5 -14     1206.81     1208.53     53.98 o 
   4   5 -14     1375.50     1469.44     59.48 o 
   6   5 -14      152.95      164.29     22.88 o 
   7   5 -14       40.12       17.68     10.00 o 
  -5   6 -14       34.98       55.43     13.61 o 
  -4   6 -14      298.97      326.83     29.28 o 
  -3   6 -14      562.12      508.45     37.37 o 
  -2   6 -14      303.16      300.04     26.78 o 
  -1   6 -14      169.20      156.85     21.38 o 
   1   6 -14      144.47      145.18     19.52 o 
   2   6 -14      332.59      304.91     24.89 o 
   3   6 -14      504.57      493.12     30.95 o 
   4   6 -14      897.89      887.80     43.74 o 
   5   6 -14      215.89      276.21     23.03 o 
   6   6 -14       49.12       72.04     14.51 o 
  -5   7 -14     1039.03     1074.83     59.57 o 
  -4   7 -14     1019.41     1201.14     62.58 o 
  -3   7 -14      751.76      762.51     47.44 o 
  -2   7 -14       11.71       13.71      6.83 o 
  -1   7 -14      680.89      621.42     39.98 o 
   0   7 -14      403.38      355.38     28.38 o 
   1   7 -14      908.56      825.11     46.01 o 
   2   7 -14      979.65      956.39     48.84 o 
   3   7 -14      227.41      222.96     20.44 o 
   4   7 -14        7.89        7.65      5.28 o 
   5   7 -14       18.48       18.67      7.48 o 
   6   7 -14      493.86      528.33     35.70 o 
  -4   8 -14      484.24      463.53     37.83 o 
  -3   8 -14       95.27       86.40     18.79 o 
  -2   8 -14       68.33       68.15     14.17 o 
  -1   8 -14     1092.38     1091.85     56.67 o 
   0   8 -14     1247.61     1244.39     61.12 o 
   1   8 -14     1527.23     1518.40     68.36 o 
   2   8 -14      249.08      208.00     20.44 o 
   3   8 -14        8.83        2.08      5.18 o 
   4   8 -14      672.34      677.48     39.26 o 
   5   8 -14      940.72     1014.38     51.90 o 
  -4   9 -14      198.47      277.11     32.64 o 
  -3   9 -14      264.83      250.35     26.11 o 
  -2   9 -14      700.47      802.59     49.33 o 
  -1   9 -14      600.28      603.04     41.07 o 
   0   9 -14      244.43      248.92     24.14 o 
   1   9 -14       15.56        2.47      6.39 o 
   2   9 -14       12.30       29.45      8.09 o 
   3   9 -14      260.76      281.76     23.15 o 
   4   9 -14      622.78      673.41     39.64 o 
  -3  10 -14      880.57      974.84     57.54 o 
  -2  10 -14      482.46      461.74     37.08 o 
  -1  10 -14       61.98       65.60     14.31 o 
   0  10 -14      472.16      477.58     36.71 o 
   1  10 -14       42.67       22.13      7.51 o 
   2  10 -14       61.95       79.04      9.77 o 
   0  -4 -13      161.45      162.95     24.53 o 
   1  -4 -13      322.13      325.40     30.73 o 
   2  -4 -13      479.69      415.48     33.81 o 
   3  -4 -13        8.69        4.07      5.01 o 
   4  -4 -13       75.53       74.61     15.14 o 
   5  -4 -13     1167.02     1260.72     62.89 o 
   6  -4 -13     1576.96     1722.82     76.84 o 
  -1  -3 -13      547.39      564.61     40.71 o 
   0  -3 -13      607.70      679.35     45.04 o 
   1  -3 -13       11.14       21.46      8.94 o 
   2  -3 -13      650.86      601.98     40.27 o 
   3  -3 -13      717.15      791.47     46.91 o 
   4  -3 -13      629.52      690.27     42.77 o 
   5  -3 -13      549.29      555.58     37.56 o 
   6  -3 -13       14.62       24.80      7.34 o 
   7  -3 -13       36.89       39.69      9.74 o 
  -3  -2 -13      718.22      743.16     45.96 o 
  -2  -2 -13     1023.08     1107.13     58.12 o 
  -1  -2 -13      445.65      468.01     35.19 o 
   0  -2 -13       75.19       86.36     17.34 o 
   1  -2 -13     1247.19     1327.17     63.08 o 
   2  -2 -13     1651.38     1763.60     75.27 o 
   3  -2 -13      913.54      990.00     52.14 o 
   4  -2 -13      347.99      363.73     28.53 o 
   5  -2 -13       21.63       25.06      7.26 o 
   6  -2 -13      223.96      234.13     21.48 o 
  -3  -1 -13       62.76       61.85     14.70 o 
  -2  -1 -13       47.83       48.07     12.42 o 
  -1  -1 -13      436.20      392.02     31.26 o 
   0  -1 -13      395.95      439.72     32.81 o 
   1  -1 -13      120.13      151.35     20.34 o 
   2  -1 -13      444.27      462.61     32.74 o 
   3  -1 -13      154.50      165.81     20.87 o 
   4  -1 -13       20.85       34.10      7.94 o 
   5  -1 -13       36.33       50.93     10.99 o 
   6  -1 -13      759.12      852.13     44.75 o 
  -4   0 -13       48.59       54.32     12.18 o 
  -3   0 -13     1120.50     1157.48     56.69 o 
  -2   0 -13      954.85      985.88     51.36 o 
  -1   0 -13     1686.33     1663.15     70.95 o 
   0   0 -13      235.64      252.97     23.39 o 
   1   0 -13       50.44       42.89      9.76 o 
   2   0 -13      236.88      190.08     18.91 o 
   3   0 -13      329.84      310.60     24.46 o 
   4   0 -13      365.36      397.20     28.24 o 
   5   0 -13      120.02      161.23     16.32 o 
   6   0 -13      129.91      147.65     17.94 o 
   8   0 -13       17.20       23.78      8.67 o 
   9   0 -13      129.23      120.43     18.21 o 
  -5   1 -13        5.05        1.84      5.23 o 
  -4   1 -13      199.83      189.64     22.81 o 
  -3   1 -13     1288.20     1329.08     61.05 o 
  -2   1 -13     1165.52     1148.30     56.04 o 
  -1   1 -13      478.37      477.48     32.98 o 
   0   1 -13       10.98       26.81      8.33 o 
   1   1 -13      107.49       99.19     15.96 o 
   2   1 -13     1187.58     1191.19     54.03 o 
   3   1 -13     1692.64     1791.91     69.33 o 
   4   1 -13     1134.61     1259.75     54.68 o 
   5   1 -13      195.96      218.85     18.94 o 
   6   1 -13      122.38      122.17     16.06 o 
   7   1 -13     1018.01     1239.79     57.61 o 
   8   1 -13     1152.05     1507.82     68.12 o 
   9   1 -13      232.90      284.11     26.03 o 
  -5   2 -13      885.01      879.89     48.60 o 
  -4   2 -13      578.54      567.54     37.08 o 
  -3   2 -13      173.28      188.94     22.47 o 
  -2   2 -13       11.14       19.42      8.09 o 
  -1   2 -13        5.88       28.91      8.86 o 
   0   2 -13      162.88      130.12     17.94 o 
   1   2 -13      957.35      955.54     46.62 o 
   2   2 -13     1224.40     1266.00     55.60 o 
   3   2 -13     1179.07     1168.55     52.38 o 
   4   2 -13      104.24       89.84     14.00 o 
   5   2 -13      119.92      123.89     15.98 o 
   6   2 -13     1131.44      619.94     40.88 o 
   8   2 -13      327.95      257.93     28.58 o 
   9   2 -13       63.23       84.88     19.42 o 
  -6   3 -13      806.74      773.60     44.82 o 
  -5   3 -13      723.80      729.04     42.79 o 
  -4   3 -13      690.12      679.28     40.39 o 
  -3   3 -13       36.44       47.03     11.96 o 
  -2   3 -13      285.57      270.28     23.61 o 
  -1   3 -13     1304.66     1234.20     55.96 o 
   0   3 -13     2973.48     2840.56     97.54 o 
   1   3 -13     1318.54     1224.44     54.49 o 
   2   3 -13       11.81       12.33      5.67 o 
   3   3 -13      257.23      241.66     20.12 o 
   4   3 -13     1022.35     1048.60     47.00 o 
   5   3 -13      877.95      901.90     42.26 o 
   7   3 -13       71.24       13.37      8.67 o 
   8   3 -13       94.35       19.42     10.29 o 
   9   3 -13       82.92       33.47     11.67 o 
  -6   4 -13      203.02      227.73     22.38 o 
  -5   4 -13      335.75      323.75     27.34 o 
  -4   4 -13        6.34       16.54      6.71 o 
  -3   4 -13      273.21      243.74     23.37 o 
  -2   4 -13     1087.17     1048.82     51.58 o 
  -1   4 -13     2358.86     2230.13     82.58 o 
   0   4 -13     1310.69     1288.13     55.99 o 
   1   4 -13       19.37       12.83      5.69 o 
   2   4 -13      619.12      591.51     34.05 o 
   3   4 -13     1227.20     1290.41     53.03 o 
   4   4 -13     2468.07     2626.77     88.15 o 
   5   4 -13      197.92      194.34     20.34 o 
   6   4 -13        5.92        9.01      7.70 o 
   7   4 -13      212.04       82.92     18.11 o 
  -6   5 -13       84.73       98.39     16.98 o 
  -5   5 -13      619.09      646.83     40.34 o 
  -4   5 -13      587.83      572.04     37.73 o 
  -3   5 -13      612.08      544.90     36.74 o 
  -2   5 -13      329.21      319.01     27.00 o 
  -1   5 -13        9.16       14.82      6.64 o 
   0   5 -13        0.18        4.96      4.36 o 
   1   5 -13      217.93      209.93     19.54 o 
   2   5 -13     1692.03     1682.25     65.72 o 
   3   5 -13      336.52      311.79     22.69 o 
   4   5 -13      101.51      113.31     10.56 o 
   5   5 -13       82.44       86.57     14.38 o 
   6   5 -13      153.40      163.51     20.68 o 
   7   5 -13      823.82      764.91     47.92 o 
   8   5 -13     1332.73      797.60     52.36 o 
  -6   6 -13      697.28      749.60     45.91 o 
  -5   6 -13     1703.33     1808.66     78.46 o 
  -4   6 -13     1322.66     1412.58     66.09 o 
  -3   6 -13      154.67      143.75     21.36 o 
  -2   6 -13      138.20      111.86     17.68 o 
  -1   6 -13      860.45      881.17     46.23 o 
   0   6 -13      936.35      869.50     45.84 o 
   1   6 -13     1004.44      966.05     47.95 o 
   2   6 -13      135.79      127.55     17.41 o 
   3   6 -13        3.78       11.11      3.82 o 
   4   6 -13      353.50      318.40     16.44 o 
   5   6 -13      422.65      438.01     29.91 o 
   6   6 -13      466.79      475.66     32.47 o 
   7   6 -13      259.47      282.80     25.84 o 
  -6   7 -13      482.93      512.35     38.21 o 
  -5   7 -13      316.92      361.77     31.17 o 
  -4   7 -13      199.71      211.14     26.95 o 
  -3   7 -13       10.96        1.28      7.36 o 
  -2   7 -13      554.09      564.42     37.32 o 
  -1   7 -13      909.18      826.25     46.16 o 
   0   7 -13     1543.22     1487.65     65.17 o 
   1   7 -13      769.61      746.72     41.80 o 
   2   7 -13        8.12       16.18      6.08 o 
   3   7 -13     1031.29     1094.03     35.02 o 
   4   7 -13     1738.48     1762.00     70.30 o 
   5   7 -13     1161.94     1136.63     54.56 o 
   6   7 -13      236.03      245.63     23.27 o 
   7   7 -13       29.88       39.23     11.21 o 
  -6   8 -13       20.10       17.24     10.00 o 
  -4   8 -13      227.29      265.17     27.03 o 
  -3   8 -13      462.63      436.12     34.92 o 
  -2   8 -13     1058.70     1057.08     55.63 o 
  -1   8 -13       74.53       86.40     15.21 o 
   0   8 -13       12.98       19.64      7.41 o 
   1   8 -13       18.01       31.87      7.77 o 
   2   8 -13      259.93      235.52     22.38 o 
   3   8 -13      950.09      951.04     49.92 o 
   4   8 -13      640.71      650.77     37.32 o 
   5   8 -13      114.34      112.99     16.95 o 
   6   8 -13        1.04        3.54      6.18 o 
  -5   9 -13      947.04     1064.00     60.61 o 
  -4   9 -13     1848.68     1992.44     87.42 o 
  -3   9 -13      646.87      701.14     45.14 o 
  -2   9 -13       13.91       11.48      6.83 o 
  -1   9 -13      455.74      453.55     33.52 o 
   0   9 -13      968.13      963.75     51.82 o 
   1   9 -13      605.33      650.03     26.55 o 
   2   9 -13      225.08      199.74     17.90 o 
   3   9 -13       36.06       42.67     11.07 o 
   4   9 -13       58.82       51.31     11.70 o 
   5   9 -13       48.62       57.97     12.74 o 
  -4  10 -13      329.69      356.01     32.84 o 
  -3  10 -13       15.92        6.05      6.20 o 
  -2  10 -13      121.82      123.48     20.27 o 
  -1  10 -13     1120.25     1168.45     59.74 o 
   0  10 -13      638.51      666.15     41.77 o 
   1  10 -13        9.03       13.77      6.99 o 
   2  10 -13       23.60       29.28      5.82 o 
   3  10 -13       27.72       34.15      9.59 o 
  -3  11 -13      363.63      390.64     33.44 o 
  -2  11 -13      365.20      373.15     32.21 o 
  -1  11 -13       34.16       34.39     10.44 o 
   0  11 -13        4.45        8.31      4.42 o 
   1  11 -13       42.10       61.89     14.45 o 
   0  -5 -12      976.99      965.06     55.21 o 
   1  -5 -12       41.99       30.20     10.99 o 
   2  -5 -12       71.93       88.03     16.88 o 
   3  -5 -12       25.67       23.54      6.54 o 
   4  -5 -12      182.37      152.01     22.50 o 
   5  -5 -12      828.51      831.69     49.09 o 
   6  -5 -12      249.51      225.63     22.88 o 
   7  -5 -12      261.72      330.39     28.82 o 
  -2  -4 -12     2066.96     1978.96     84.64 o 
  -1  -4 -12      651.02      639.92     42.52 o 
   0  -4 -12      141.26      112.22     20.17 o 
   1  -4 -12      448.19      399.67     32.64 o 
   2  -4 -12      858.38      958.03     52.50 o 
   3  -4 -12     1352.02     1404.68     66.40 o 
   4  -4 -12      462.24      466.07     33.81 o 
   5  -4 -12       44.13       35.40      9.23 o 
   6  -4 -12      378.97      396.76     30.25 o 
   7  -4 -12      858.27      910.42     48.46 o 
  -3  -3 -12      923.62      915.15     51.46 o 
  -2  -3 -12      908.83      956.60     52.74 o 
  -1  -3 -12       85.98       91.49     18.19 o 
   0  -3 -12      326.13      323.39     28.41 o 
   1  -3 -12     1075.11     1099.70     56.33 o 
   2  -3 -12     3911.77     4058.34    135.08 o 
   3  -3 -12     1013.44      974.91     50.85 o 
   4  -3 -12       43.10       72.31     13.90 o 
   5  -3 -12      665.20      765.32     43.32 o 
   6  -3 -12     2052.05     2292.73     86.62 o 
   7  -3 -12     1212.15     1333.41     59.84 o 
   9  -3 -12       69.12      111.54     18.16 o 
  -4  -2 -12      162.45      177.70     22.72 o 
  -3  -2 -12       30.72       32.23      9.25 o 
  -2  -2 -12      291.00      277.57     25.23 o 
  -1  -2 -12      604.97      596.14     38.53 o 
   0  -2 -12      826.20      864.63     47.39 o 
   1  -2 -12      759.83      798.86     44.46 o 
   2  -2 -12        0.54       14.46      4.96 o 
   3  -2 -12      141.20      167.89     20.49 o 
   4  -2 -12      152.69      174.94     20.58 o 
   5  -2 -12      579.94      635.71     37.39 o 
   6  -2 -12      915.38     1059.60     50.18 o 
   7  -2 -12      634.55      685.16     37.80 o 
   8  -2 -12      206.49      222.28     21.53 o 
   9  -2 -12       87.15      100.50     17.61 o 
  -5  -1 -12       93.79      123.75     19.08 o 
  -4  -1 -12       91.94      105.27     17.65 o 
  -3  -1 -12     1458.63     1478.54     65.17 o 
  -2  -1 -12     1441.81     1481.62     64.90 o 
  -1  -1 -12      978.59      958.78     49.16 o 
   0  -1 -12       82.61       93.74     16.25 o 
   1  -1 -12      171.73      154.72     19.62 o 
   2  -1 -12      627.77      638.25     37.46 o 
   3  -1 -12      367.06      407.88     28.62 o 
   4  -1 -12      592.63      674.38     37.90 o 
   5  -1 -12      309.57      354.00     25.38 o 
   6  -1 -12       36.36       38.46      8.79 o 
   7  -1 -12       30.97       36.35      9.03 o 
   8  -1 -12      135.43      180.17     19.28 o 
   9  -1 -12      372.54      469.41     33.78 o 
  -5   0 -12      254.42      260.69     23.30 o 
  -4   0 -12      687.48      721.80     41.48 o 
  -3   0 -12      356.83      377.90     28.75 o 
  -2   0 -12      361.27      348.21     27.03 o 
  -1   0 -12      237.31      228.77     21.07 o 
   0   0 -12      304.81      308.45     24.70 o 
   1   0 -12      292.79      281.23     22.76 o 
   2   0 -12      993.20     1096.70     49.14 o 
   3   0 -12     1978.62     2097.71     76.69 o 
   4   0 -12      515.26      547.13     32.18 o 
   5   0 -12       36.33       41.60      9.66 o 
   6   0 -12      335.32      375.25     17.68 o 
   7   0 -12     1553.95     1740.57     69.38 o 
   8   0 -12     1128.04     1326.73     60.32 o 
   9   0 -12      277.35      309.92     27.07 o 
  -6   1 -12      882.89      886.04     46.93 o 
  -5   1 -12      757.37      836.76     44.75 o 
  -4   1 -12      601.93      575.02     36.42 o 
  -3   1 -12        7.16        8.94      5.74 o 
  -2   1 -12      172.19      180.17     20.68 o 
  -1   1 -12      294.49      272.90     23.18 o 
   0   1 -12     1019.15      954.13     46.23 o 
   1   1 -12      328.75      334.89     24.70 o 
   2   1 -12      173.10      182.21     17.44 o 
   3   1 -12      264.87      274.81     21.21 o 
   4   1 -12       53.45       37.29      9.03 o 
   5   1 -12      258.07      288.96     19.89 o 
   6   1 -12     1591.55     1899.07     51.52 o 
   7   1 -12     1675.98     1959.58     82.34 o 
   8   1 -12      367.26      410.35     33.32 o 
   9   1 -12        5.89       17.34      8.89 o 
  -6   2 -12     1968.71     1989.76     78.95 o 
  -5   2 -12      903.49      870.83     45.72 o 
  -4   2 -12       13.52       23.90      7.65 o 
  -3   2 -12      602.81      603.14     35.70 o 
  -2   2 -12     2166.42     2158.45     79.67 o 
  -1   2 -12     1788.95     1741.73     68.48 o 
   0   2 -12      417.83      429.36     27.99 o 
   1   2 -12       45.46       35.48      8.45 o 
   2   2 -12       43.53       77.54     12.96 o 
   3   2 -12      413.08      391.87     25.86 o 
   4   2 -12     1705.59     1762.63     65.77 o 
   5   2 -12      847.73      911.78     41.12 o 
   7   2 -12       38.98        3.56      6.32 o 
   8   2 -12      283.93      147.87     23.49 o 
   9   2 -12      470.58      367.46     35.60 o 
  -6   3 -12      131.03      117.50     17.63 o 
  -5   3 -12      394.71      387.64     28.36 o 
  -4   3 -12      242.09      216.84     20.56 o 
  -3   3 -12      488.02      470.70     30.97 o 
  -2   3 -12      862.96      810.00     42.50 o 
  -1   3 -12     1066.96      973.56     46.54 o 
   0   3 -12      980.71      920.09     43.88 o 
   1   3 -12      151.21      160.63     15.77 o 
   2   3 -12     3082.29     2910.71     93.72 o 
   3   3 -12     1337.00     1317.70     54.39 o 
   4   3 -12      832.49      549.14     32.96 o 
   5   3 -12       55.48       46.30     17.82 o 
  -7   4 -12      251.15      228.12     21.09 o 
  -6   4 -12     1029.00     1052.89     51.48 o 
  -5   4 -12      710.65      674.70     40.13 o 
  -4   4 -12      852.71      784.76     42.98 o 
  -3   4 -12      368.39      319.10     25.55 o 
  -2   4 -12       40.96       44.90     11.28 o 
  -1   4 -12      159.72      140.99     18.09 o 
   0   4 -12      881.13      797.33     40.56 o 
   1   4 -12      983.65      890.15     42.72 o 
   2   4 -12       33.53       31.82      7.65 o 
   3   4 -12       48.18       79.30      8.30 o 
   4   4 -12       40.38       33.78      5.42 o 
   5   4 -12      139.93      164.62     17.48 o 
   6   4 -12      358.40      337.05     28.07 o 
   7   4 -12      827.88      543.66     39.35 o 
   9   4 -12      237.76       45.58     14.38 o 
  -7   5 -12      346.31      366.74     28.70 o 
  -6   5 -12     1327.13     1373.95     62.84 o 
  -5   5 -12     2368.00     2480.22     92.07 o 
  -4   5 -12     1098.03     1093.09     53.32 o 
  -3   5 -12      300.95      272.27     24.34 o 
  -2   5 -12     1127.04     1093.77     52.36 o 
  -1   5 -12     1357.19     1340.53     58.27 o 
   0   5 -12     1105.28     1074.20     49.93 o 
   1   5 -12      616.29      614.86     34.92 o 
   2   5 -12      172.79      160.69     15.90 o 
   3   5 -12     1177.10     1215.92     35.49 o 
   4   5 -12     1214.54     1210.12     35.46 o 
   5   5 -12     1022.73      973.56     46.37 o 
   6   5 -12      271.28      281.76     23.71 o 
   7   5 -12       79.13      131.28     19.71 o 
   8   5 -12       14.92       18.99      9.88 o 
  -7   6 -12      219.72      212.55     25.98 o 
  -6   6 -12      809.66      807.89     47.71 o 
  -5   6 -12      160.03      141.23     21.36 o 
  -4   6 -12       55.75       62.84     13.66 o 
  -3   6 -12       46.70       65.24     14.17 o 
  -2   6 -12      914.87      868.21     45.67 o 
  -1   6 -12     1420.34     1221.85     56.55 o 
   0   6 -12      735.37      734.34     39.98 o 
   1   6 -12      139.71      111.47     16.39 o 
   2   6 -12      975.62      937.82     29.88 o 
   3   6 -12     4451.28     4450.48     95.22 o 
   4   6 -12     2166.65     2226.47     55.45 o 
   5   6 -12      684.28      656.22     37.12 o 
   6   6 -12       55.62       62.07     12.93 o 
   7   6 -12      402.92      393.86     30.39 o 
   8   6 -12      727.61      830.05     49.64 o 
  -7   7 -12       33.89       35.48     10.39 o 
  -6   7 -12        6.91        9.35      8.19 o 
  -5   7 -12      113.88      119.29     20.54 o 
  -4   7 -12      528.38      558.10     38.04 o 
  -3   7 -12      616.48      611.28     39.30 o 
  -2   7 -12      344.83      324.65     26.90 o 
  -1   7 -12        8.59        7.92      5.38 o 
   0   7 -12       68.09       60.64     12.28 o 
   1   7 -12     1029.07      971.55     48.69 o 
   2   7 -12     2165.57     2160.03     60.84 o 
   3   7 -12     1158.68     1161.03     35.48 o 
   4   7 -12      335.10      353.97     24.82 o 
   5   7 -12        0.15        7.17      7.05 o 
   6   7 -12      349.21      316.63     26.54 o 
   7   7 -12      567.63      634.47     40.80 o 
  -6   8 -12      111.62      130.79     22.01 o 
  -5   8 -12      738.09      799.73     48.97 o 
  -4   8 -12     1315.87     1355.26     66.14 o 
  -3   8 -12      379.28      403.28     31.97 o 
  -2   8 -12       95.13       75.24     14.84 o 
  -1   8 -12     1601.37     1544.63     67.18 o 
   0   8 -12     1898.36     1889.95     50.23 o 
   1   8 -12     1800.97     1775.59     48.49 o 
   2   8 -12      596.97      593.27     23.94 o 
   3   8 -12       21.55       30.86      5.57 o 
   4   8 -12      832.43      772.17     41.41 o 
   5   8 -12      575.07      621.35     37.37 o 
   6   8 -12      164.65      149.85     20.49 o 
  -5   9 -12      119.97      147.72     22.96 o 
  -4   9 -12      192.19      199.59     25.94 o 
  -3   9 -12      120.11       97.84     16.95 o 
  -1   9 -12     1575.17     1678.33     71.85 o 
   0   9 -12      581.52      554.50     34.02 o 
   1   9 -12      343.19      328.99     17.69 o 
   2   9 -12        3.45        5.30      5.62 o 
   3   9 -12      525.87      546.51     23.84 o 
   4   9 -12      577.97      505.55     33.83 o 
   5   9 -12      692.39      738.58     42.57 o 
   6   9 -12      241.39      247.69     24.56 o 
  -6  10 -12       29.70       40.10     10.36 o 
  -5  10 -12      302.69      299.46     30.22 o 
  -4  10 -12     1343.23     1445.20     70.79 o 
  -3  10 -12      920.80      942.61     52.86 o 
  -2  10 -12      297.11      338.96     28.60 o 
  -1  10 -12       15.28        8.23      5.23 o 
   0  10 -12       60.37       63.49      8.79 o 
   1  10 -12       83.89       85.88     10.64 o 
   2  10 -12       10.97       17.99      8.69 o 
   3  10 -12      397.93      381.22     29.18 o 
   4  10 -12      349.95      362.18     29.45 o 
  -4  11 -12      961.80     1075.92     59.96 o 
  -3  11 -12      412.63      441.08     34.82 o 
  -2  11 -12       15.39        9.71      6.47 o 
  -1  11 -12      185.24      185.79     24.56 o 
   0  11 -12     1045.92     1171.29     40.60 o 
   1  11 -12      548.71      562.07     26.08 o 
   2  11 -12       60.24       63.96     13.13 o 
   3  11 -12      223.10      201.34     21.50 o 
  -2  12 -12      174.56      174.84     25.72 o 
  -1  12 -12      479.81      512.74     38.09 o 
   0  12 -12      600.53      673.48     30.48 o 
   0  -6 -11        2.29       25.35      9.20 o 
   1  -6 -11       13.93       15.26      6.85 o 
   2  -6 -11      240.87      262.36     26.88 o 
   3  -6 -11      541.46      516.06     37.20 o 
   4  -6 -11      229.52      227.59     23.08 o 
   5  -6 -11      451.12      422.36     33.44 o 
   6  -6 -11      112.89      114.93     19.03 o 
   7  -6 -11        1.98        3.66      5.45 o 
  -2  -5 -11      581.95      613.38     40.54 o 
  -1  -5 -11       26.99       16.61      8.86 o 
   0  -5 -11      161.92      198.79     25.38 o 
   1  -5 -11      708.67      719.91     44.73 o 
   2  -5 -11     2151.54     2192.11     87.59 o 
   3  -5 -11      757.51      735.85     44.03 o 
   4  -5 -11      300.34      292.17     25.89 o 
   5  -5 -11      188.06      157.70     21.04 o 
   6  -5 -11     1152.79     1213.93     58.12 o 
   7  -5 -11      652.63      765.58     44.66 o 
  -3  -4 -11      286.41      295.52     26.49 o 
  -2  -4 -11       43.31       32.74     10.46 o 
  -1  -4 -11       28.63       20.85      8.72 o 
   0  -4 -11     1609.66     1661.36     72.24 o 
   1  -4 -11     2800.42     2821.45    102.80 o 
   2  -4 -11     1061.58     1061.34     53.47 o 
   3  -4 -11       28.31       31.82      8.94 o 
   4  -4 -11      337.69      353.22     27.46 o 
   5  -4 -11     1929.21     2031.31     79.26 o 
   6  -4 -11     1948.76     2094.28     80.86 o 
   7  -4 -11      780.82      799.41     42.33 o 
   8  -4 -11       96.34       87.06     15.86 o 
   9  -4 -11      470.81      498.77     36.18 o 
  -4  -3 -11       57.99       57.27     12.52 o 
  -3  -3 -11       90.59       79.60     14.92 o 
  -2  -3 -11      738.17      822.69     46.21 o 
  -1  -3 -11     2260.37     2365.60     90.09 o 
   0  -3 -11      515.69      520.17     35.11 o 
   1  -3 -11        5.19        4.60      6.15 o 
   2  -3 -11       21.39       23.54      8.09 o 
   3  -3 -11      291.83      312.85     24.97 o 
   4  -3 -11      990.90     1022.98     49.74 o 
   5  -3 -11      864.53      951.03     47.22 o 
   6  -3 -11      656.07      664.16     37.17 o 
   7  -3 -11       60.22       63.04      9.66 o 
   8  -3 -11       88.47       82.26     15.45 o 
   9  -3 -11      405.85      490.19     35.57 o 
  10  -3 -11     1041.47     1164.70     61.87 o 
  -5  -2 -11       10.21        4.94      5.91 o 
  -4  -2 -11      819.71      831.99     44.82 o 
  -3  -2 -11     1513.12     1513.42     65.70 o 
  -2  -2 -11     1677.28     1726.43     70.95 o 
  -1  -2 -11      402.49      381.17     28.67 o 
   0  -2 -11      163.52      149.54     19.74 o 
   1  -2 -11      342.89      366.81     27.10 o 
   2  -2 -11     1591.98     1820.36     71.51 o 
   3  -2 -11     2401.94     2722.53     94.20 o 
   4  -2 -11       51.65       55.84     11.48 o 
   5  -2 -11      270.95      244.76     20.37 o 
   6  -2 -11       79.83      134.79     19.52 o 
   7  -2 -11      444.30      487.37     21.30 o 
   8  -2 -11      171.11      173.03     19.11 o 
   9  -2 -11      339.17      397.20     30.92 o 
  10  -2 -11      580.73      711.05     45.50 o 
  -5  -1 -11      351.55      368.70     27.73 o 
  -4  -1 -11      733.45      728.87     40.97 o 
  -3  -1 -11      726.47      747.64     40.73 o 
  -2  -1 -11      132.46      126.34     17.75 o 
  -1  -1 -11        0.73        5.96      4.24 o 
   0  -1 -11      454.62      467.16     29.96 o 
   1  -1 -11     1377.92     1550.37     62.24 o 
   2  -1 -11     1386.95     1552.36     61.97 o 
   3  -1 -11      141.19      161.74     16.35 o 
   4  -1 -11      202.14      216.16     18.94 o 
   5  -1 -11      446.47      504.79     25.97 o 
   6  -1 -11     1679.80     1952.24     50.40 o 
   7  -1 -11     1548.75     1796.85     70.03 o 
   8  -1 -11      699.75      834.92     44.27 o 
   9  -1 -11      287.02      366.45     29.30 o 
  10  -1 -11      172.74      231.58     24.00 o 
  -5   0 -11      365.74      379.91     27.49 o 
  -4   0 -11       31.30       43.64     10.53 o 
  -3   0 -11      152.33      149.95     18.67 o 
  -2   0 -11      814.61      817.33     41.36 o 
  -1   0 -11      805.97      761.81     40.05 o 
   0   0 -11      403.16      422.39     28.09 o 
   1   0 -11       71.84      121.93     15.91 o 
   2   0 -11       12.10       14.72      5.33 o 
   3   0 -11       46.70       36.13      8.48 o 
   4   0 -11      677.94      684.71     23.12 o 
   5   0 -11     1237.03     1417.21     38.96 o 
   6   0 -11      603.60      693.85     24.83 o 
   7   0 -11      709.27      788.98     41.22 o 
   8   0 -11      206.54      224.00     21.94 o 
   9   0 -11       65.12       54.10     12.81 o 
  10   0 -11      703.71      810.29     48.09 o 
  -6   1 -11      647.98      703.23     39.09 o 
  -5   1 -11      210.85      198.77     19.74 o 
  -4   1 -11      113.29       74.03     13.78 o 
  -3   1 -11     1156.83     1113.21     50.78 o 
  -2   1 -11     2105.36     2122.85     76.69 o 
  -1   1 -11     3465.31     3261.32    104.93 o 
   0   1 -11      408.36      402.09     26.40 o 
   1   1 -11     1280.18     1193.42     50.37 o 
   2   1 -11     1723.07     1762.44     64.71 o 
   3   1 -11     1480.51     1576.04     60.01 o 
   4   1 -11     1889.23     2039.16     69.57 o 
   5   1 -11      623.47      670.29     32.81 o 
   6   1 -11       67.85       57.51     10.15 o 
   7   1 -11      395.29      292.56     27.78 o 
  10   1 -11      155.40      148.08     23.76 o 
  -6   2 -11      143.40      120.21     17.39 o 
  -5   2 -11       33.08       48.12     10.97 o 
  -4   2 -11      781.16      777.13     40.27 o 
  -3   2 -11     1172.98     1173.27     50.47 o 
  -2   2 -11      393.18      374.87     25.55 o 
  -1   2 -11       15.62       29.52      8.57 o 
   0   2 -11      184.66      162.95     15.79 o 
   1   2 -11      617.06      581.25     31.36 o 
   2   2 -11     1277.21     1276.77     51.56 o 
   3   2 -11     3474.46     3423.21    106.41 o 
   4   2 -11     2021.03     2033.01     70.08 o 
   5   2 -11       37.66       25.58     11.83 o 
   9   2 -11      105.60       38.02     14.02 o 
  10   2 -11        1.72       13.63     11.28 o 
  -7   3 -11      163.20      165.50     19.52 o 
  -6   3 -11     2818.42     2812.18     95.46 o 
  -5   3 -11     2046.11     2022.96     77.30 o 
  -4   3 -11       35.15       64.61     12.64 o 
  -3   3 -11      527.66      464.18     29.62 o 
  -2   3 -11      315.73      285.51     22.33 o 
  -1   3 -11      457.67      450.14     27.90 o 
   0   3 -11      714.90      650.41     34.05 o 
   1   3 -11     1937.91     1968.08     68.51 o 
   2   3 -11      174.23      178.87     10.73 o 
   3   3 -11       14.91       16.93      6.73 o 
   4   3 -11       30.18       44.66      6.54 o 
   5   3 -11      189.19      178.74     12.69 o 
   6   3 -11      687.44      421.51     31.48 o 
   8   3 -11      248.61       70.35     16.61 o 
  10   3 -11      216.38       56.28     15.81 o 
  -7   4 -11      972.90      939.53     48.07 o 
  -6   4 -11     1162.05     1205.43     55.33 o 
  -5   4 -11       55.11       62.84     12.96 o 
  -4   4 -11       50.43       51.46     12.23 o 
  -3   4 -11      226.33      211.00     20.00 o 
  -2   4 -11     2184.98     2129.53     76.38 o 
  -1   4 -11     3516.08     3349.35    106.94 o 
   0   4 -11      646.67      647.19     34.56 o 
   1   4 -11      107.56      107.18     14.68 o 
   2   4 -11      663.70      608.36     21.16 o 
   3   4 -11     1225.62     1170.76     51.06 o 
   4   4 -11      426.01      491.76     19.25 o 
   5   4 -11      460.50      467.40     28.45 o 
   6   4 -11      226.31      188.07     18.89 o 
   7   4 -11       17.80        6.13      6.90 o 
   8   4 -11      369.73      218.63     27.80 o 
   9   4 -11      365.48      111.57     22.42 o 
  -7   5 -11       76.50      100.96     17.24 o 
  -6   5 -11        8.28       11.16      7.80 o 
  -5   5 -11      129.20      129.05     19.42 o 
  -4   5 -11      651.30      698.58     39.30 o 
  -3   5 -11     1755.26     1737.32     68.90 o 
  -2   5 -11      444.85      410.83     28.58 o 
  -1   5 -11      456.53      422.05     28.31 o 
   0   5 -11      492.32      460.33     28.84 o 
   1   5 -11      254.37      242.80     12.43 o 
   2   5 -11     1431.12     1502.56     39.15 o 
   3   5 -11     1056.24     1103.65     31.79 o 
   4   5 -11     1709.26     1741.81     44.51 o 
   5   5 -11      510.43      475.59     29.21 o 
   6   5 -11      259.17      245.10     21.82 o 
   7   5 -11     1343.73     1416.16     63.06 o 
   8   5 -11     1431.37     1516.35     72.14 o 
   9   5 -11      815.52      563.54     44.15 o 
  -8   6 -11       67.91       97.52     16.32 o 
  -7   6 -11       45.18       50.76     12.91 o 
  -6   6 -11      562.09      536.16     36.59 o 
  -5   6 -11     2037.24     2095.20     82.09 o 
  -4   6 -11     1534.75     1623.77     68.29 o 
  -3   6 -11      105.47      108.73     17.87 o 
  -2   6 -11       36.35       22.59      7.10 o 
  -1   6 -11      111.58       94.23     14.70 o 
   0   6 -11      208.33      219.32     23.04 o 
   1   6 -11     1038.30      981.88     30.06 o 
   2   6 -11     1649.57     1639.10     51.90 o 
   3   6 -11      738.14      752.12     25.60 o 
   4   6 -11       84.72       64.77      7.89 o 
   5   6 -11      361.74      314.45     23.61 o 
   6   6 -11      659.80      639.34     37.25 o 
   7   6 -11      646.93      680.17     40.85 o 
   8   6 -11      656.84      785.08     46.69 o 
  -8   7 -11       43.06       81.44     15.16 o 
  -7   7 -11      164.97      176.30     24.92 o 
  -6   7 -11      597.60      596.55     39.84 o 
  -5   7 -11     1947.23     1990.58     81.85 o 
  -4   7 -11      634.86      579.58     37.95 o 
  -3   7 -11       46.01       42.19     11.31 o 
  -2   7 -11      272.00      255.22     22.40 o 
  -1   7 -11     3202.02     3268.96     72.95 o 
   0   7 -11     2742.83     2739.28     64.36 o 
   1   7 -11     1609.65     1636.69     43.59 o 
   2   7 -11        7.24        6.81      3.00 o 
   3   7 -11     1371.87     1298.98     38.23 o 
   4   7 -11     1665.69     1648.52     64.90 o 
   5   7 -11      280.00      268.83     22.35 o 
   6   7 -11      247.28      244.93     22.86 o 
   7   7 -11       15.20       17.02      8.60 o 
   8   7 -11       79.66       99.60     18.82 o 
  -8   8 -11      173.52      179.93     25.02 o 
  -7   8 -11       88.57      108.90     19.25 o 
  -6   8 -11      101.54      120.82     20.49 o 
  -5   8 -11      277.30      256.65     24.94 o 
  -4   8 -11       19.44       23.83      8.38 o 
  -3   8 -11      623.44      602.70     38.50 o 
  -2   8 -11     1874.36     1915.02     75.46 o 
  -1   8 -11     1170.19     1175.98     54.08 o 
   0   8 -11      159.36      165.94     11.46 o 
   1   8 -11       53.77       57.97      7.79 o 
   2   8 -11      248.91      233.31     13.74 o 
   3   8 -11     1554.97     1527.90     43.35 o 
   4   8 -11     1086.05     1070.54     50.06 o 
   5   8 -11      233.44      239.70     22.01 o 
   6   8 -11       17.90       25.40      9.69 o 
   7   8 -11      265.22      313.44     27.97 o 
  -7   9 -11       43.35       48.68     12.69 o 
  -6   9 -11      461.45      540.97     38.92 o 
  -5   9 -11      668.12      631.33     42.40 o 
  -4   9 -11     1474.65     1521.96     69.74 o 
  -3   9 -11      974.02      997.12     51.63 o 
  -2   9 -11      139.26      140.67     19.57 o 
  -1   9 -11       46.90       78.56     14.07 o 
   0   9 -11      224.69      208.35     20.62 o 
   1   9 -11      585.10      569.64     23.70 o 
   2   9 -11      326.39      307.53     18.65 o 
   3   9 -11      148.50      133.22     14.47 o 
   4   9 -11       12.68       13.42      7.00 o 
   5   9 -11      109.06      123.29     19.16 o 
   6   9 -11      136.84      123.02     19.37 o 
  -6  10 -11      527.11      555.48     40.97 o 
  -5  10 -11      811.73      875.45     52.43 o 
  -4  10 -11     1437.02     1454.23     69.84 o 
  -3  10 -11      764.40      758.63     45.60 o 
  -2  10 -11      116.96      109.36     17.85 o 
  -1  10 -11     1444.21     1406.52     64.15 o 
   0  10 -11     1819.15     1974.43    118.69 o 
   1  10 -11      442.61      484.78     24.35 o 
   2  10 -11       67.83       65.74      9.18 o 
   3  10 -11       82.52       76.67     15.86 o 
   4  10 -11      762.53      770.67     44.68 o 
   5  10 -11      490.93      424.57     32.84 o 
  -6  11 -11      209.18      275.00     32.40 o 
  -5  11 -11      458.80      534.34     40.34 o 
  -4  11 -11       60.95       46.83     13.49 o 
  -3  11 -11      149.25      133.41     20.41 o 
  -2  11 -11      298.54      315.32     27.80 o 
  -1  11 -11      461.74      475.25     34.19 o 
   0  11 -11      655.25      673.88     41.14 o 
   1  11 -11      129.17      114.37     16.78 o 
   3  11 -11      326.63      333.54     28.65 o 
  -4  12 -11      475.68      531.99     39.93 o 
  -3  12 -11      310.30      370.15     31.70 o 
  -2  12 -11      281.52      281.57     27.12 o 
  -1  12 -11       91.58       94.30     16.98 o 
   0  12 -11        7.59        4.60      5.21 o 
   1  12 -11      474.38      499.95     32.61 o 
   0  -7 -10       14.13       10.80      8.28 o 
   1  -7 -10      182.00      153.73     23.08 o 
   2  -7 -10      281.82      276.92     27.80 o 
   3  -7 -10      271.60      249.99     25.31 o 
   4  -7 -10      531.62      556.62     39.26 o 
   5  -7 -10       66.31       65.80     13.76 o 
   6  -7 -10       37.89       41.31     10.34 o 
   7  -7 -10       10.91       18.24      7.56 o 
  -2  -6 -10       62.61       88.27     16.73 o 
  -1  -6 -10      284.53      288.90     27.03 o 
   0  -6 -10     1385.88     1278.73     62.87 o 
   1  -6 -10      886.65      792.51     47.10 o 
   2  -6 -10      732.15      682.13     43.18 o 
   3  -6 -10       15.36        7.07      5.84 o 
   4  -6 -10       73.79       69.89     14.51 o 
   5  -6 -10      430.92      400.98     30.92 o 
   6  -6 -10      851.97      832.69     46.93 o 
   7  -6 -10      582.23      671.04     40.71 o 
   8  -6 -10      128.94      160.19     14.83 o 
  -3  -5 -10       14.19       16.76      7.56 o 
  -2  -5 -10      190.03      183.88     23.01 o 
  -1  -5 -10      781.15      762.53     44.20 o 
   0  -5 -10      665.82      656.29     40.66 o 
   1  -5 -10     1045.00     1086.91     54.20 o 
   2  -5 -10      918.69      846.85     45.79 o 
   3  -5 -10      200.13      182.21     21.75 o 
   4  -5 -10     1276.17     1207.73     56.81 o 
   5  -5 -10     2658.73     2677.94     96.26 o 
   6  -5 -10     1905.91     1990.48     78.29 o 
   7  -5 -10      193.47      201.19     14.07 o 
   8  -5 -10      146.12      144.86     13.52 o 
   9  -5 -10      672.89      735.43     45.33 o 
  -4  -4 -10      179.96      165.54     21.09 o 
  -3  -4 -10      734.92      718.31     41.87 o 
  -2  -4 -10      808.40      866.20     46.50 o 
  -1  -4 -10      603.65      624.21     38.21 o 
   0  -4 -10      288.72      274.23     24.00 o 
   1  -4 -10       20.47       24.17      8.14 o 
   2  -4 -10     1090.13     1048.46     50.93 o 
   3  -4 -10     2373.85     2410.45     88.22 o 
   4  -4 -10      489.62      496.42     31.89 o 
   5  -4 -10      245.03      296.92     23.30 o 
   6  -4 -10       12.12       11.20      3.56 o 
   7  -4 -10      138.88      140.77     12.35 o 
   8  -4 -10      213.35      235.39     22.45 o 
   9  -4 -10      642.85      732.58     44.29 o 
  10  -4 -10      365.29      358.28     31.19 o 
  -4  -3 -10      788.19      904.13     46.98 o 
  -3  -3 -10     2193.70     2219.69     83.84 o 
  -2  -3 -10     1337.41     1267.08     57.32 o 
  -1  -3 -10      257.78      230.20     21.79 o 
   0  -3 -10      439.46      402.04     28.62 o 
   1  -3 -10     4353.86     4373.64    136.05 o 
   2  -3 -10     3524.96     3550.06    115.05 o 
   3  -3 -10      610.10      621.03     35.45 o 
   4  -3 -10      114.64      148.96     17.85 o 
   5  -3 -10      464.84      494.37     20.38 o 
   6  -3 -10      814.72      880.09     29.48 o 
   7  -3 -10      749.82      861.26     29.83 o 
   8  -3 -10      415.07      454.67     31.75 o 
   9  -3 -10      169.56      166.42     21.53 o 
  10  -3 -10       78.80       95.36     18.28 o 
  -5  -2 -10      296.52      309.92     24.48 o 
  -4  -2 -10      499.37      472.22     31.07 o 
  -3  -2 -10      143.49      121.11     17.44 o 
  -2  -2 -10       62.41       56.21     12.11 o 
  -1  -2 -10      663.10      631.30     36.01 o 
   0  -2 -10     1273.84     1295.71     55.48 o 
   1  -2 -10      282.58      296.36     22.96 o 
   2  -2 -10     1364.00     1325.11     55.43 o 
   3  -2 -10      980.38      974.26     44.97 o 
   4  -2 -10      373.78      378.99     18.89 o 
   5  -2 -10     1670.34     1919.18     48.50 o 
   6  -2 -10     1427.34     1671.76     44.65 o 
   7  -2 -10     1461.56     1662.07     44.83 o 
   8  -2 -10       30.56       42.45     11.02 o 
   9  -2 -10      125.73      147.48     20.17 o 
  10  -2 -10      674.75      864.44     50.23 o 
  -5  -1 -10      241.65      228.19     20.51 o 
  -4  -1 -10      159.14      159.76     18.67 o 
  -3  -1 -10     1954.93     1857.32     70.37 o 
  -2  -1 -10      914.74      926.12     44.15 o 
  -1  -1 -10     1112.49     1106.70     48.92 o 
   0  -1 -10      250.53      245.00     20.12 o 
   1  -1 -10      195.12      175.59     16.44 o 
   2  -1 -10       43.28       34.36      8.62 o 
   3  -1 -10     1342.88     1495.21     58.43 o 
   4  -1 -10     2392.95     2565.33     58.62 o 
   5  -1 -10      479.65      572.57     20.97 o 
   6  -1 -10       96.66      118.99      9.62 o 
   7  -1 -10       62.32       68.85     12.28 o 
   8  -1 -10       75.43       89.70     15.01 o 
   9  -1 -10      147.42      166.32     20.46 o 
  10  -1 -10     1271.64     1502.25     69.48 o 
  11  -1 -10      892.76     1105.80     60.06 o 
  -6   0 -10       79.35       79.77     13.46 o 
  -5   0 -10      187.69      177.65     17.68 o 
  -4   0 -10       53.32       57.39     11.89 o 
  -3   0 -10     1647.31     1721.15     65.26 o 
  -2   0 -10     2678.97     2581.95     88.68 o 
  -1   0 -10     1675.04     1597.74     61.95 o 
   0   0 -10       40.17       32.43      8.89 o 
   1   0 -10     1640.72     1709.45     62.65 o 
   2   0 -10     4692.23     5009.91    140.31 o 
   3   0 -10     2071.84     2115.02     59.83 o 
   4   0 -10      234.01      253.35     12.38 o 
   5   0 -10       45.83       51.62      8.57 o 
   6   0 -10      376.38      418.34     19.45 o 
   7   0 -10      947.65     1124.57     53.01 o 
   8   0 -10      706.05      824.11     45.24 o 
   9   0 -10      699.76      757.66     44.51 o 
  10   0 -10       96.45      101.71     18.79 o 
  11   0 -10      185.43      203.44     25.96 o 
  -6   1 -10      456.79      447.45     29.11 o 
  -5   1 -10      267.93      293.36     22.38 o 
  -4   1 -10      503.36      496.75     29.79 o 
  -3   1 -10     1841.39     1830.22     67.25 o 
  -2   1 -10      506.74      454.62     27.78 o 
  -1   1 -10      211.52      205.31     17.70 o 
   0   1 -10     1708.05     1563.13     59.19 o 
   1   1 -10     1759.00     1874.24     65.31 o 
   2   1 -10      707.61      617.09    104.71 o 
   3   1 -10     1450.61     1470.41     54.75 o 
   4   1 -10     1412.55     1495.81     53.76 o 
   5   1 -10      788.68      894.88     37.58 o 
   6   1 -10     3165.37     3753.35    106.75 o 
   8   1 -10      597.17      392.94     33.69 o 
   9   1 -10        4.72       27.66     11.82 o 
  11   1 -10      729.29     1027.32     60.64 o 
  -6   2 -10     1965.01     1990.48     72.19 o 
  -5   2 -10      970.38     1006.95     45.45 o 
  -4   2 -10       88.91       82.12     13.22 o 
  -3   2 -10      512.35      476.36     28.48 o 
  -2   2 -10     2150.02     2026.18     70.86 o 
  -1   2 -10     1535.40     1507.43     57.66 o 
   0   2 -10      512.68      512.45     28.07 o 
   1   2 -10      154.46      151.38     14.02 o 
   2   2 -10       16.55       23.86      6.79 o 
   3   2 -10       24.63       27.45      4.93 o 
   4   2 -10      348.22      180.58     17.34 o 
   5   2 -10      279.32      279.82     18.14 o 
   8   2 -10       19.95        5.04      6.68 o 
   9   2 -10       41.43       24.39      9.98 o 
  10   2 -10      644.92      330.58     35.07 o 
  -7   3 -10     1515.47     1565.38     61.73 o 
  -6   3 -10      786.55      790.99     40.68 o 
  -5   3 -10      101.52      106.99     15.64 o 
  -4   3 -10      737.52      756.24     38.21 o 
  -3   3 -10     2583.37     2367.92     83.43 o 
  -2   3 -10     1964.61     1992.81     71.34 o 
  -1   3 -10     2300.08     2290.21     77.30 o 
   0   3 -10      216.72      217.93     17.92 o 
   1   3 -10      605.28      610.42     30.68 o 
   2   3 -10     1590.48     1644.98     84.69 o 
   3   3 -10      199.56      213.90     11.34 o 
   4   3 -10      849.10      849.51     25.71 o 
   5   3 -10      302.25      311.86     14.49 o 
   6   3 -10       66.94       48.41     12.11 o 
   7   3 -10      425.05      234.47     24.05 o 
  -7   4 -10       38.66       34.78      9.06 o 
  -6   4 -10      303.34      289.82     23.73 o 
  -5   4 -10     2457.25     2425.92     85.39 o 
  -4   4 -10     1052.19     1056.45     48.77 o 
  -3   4 -10       70.03       62.33     12.33 o 
  -2   4 -10      303.84      314.89     23.13 o 
  -1   4 -10       86.87       86.79     13.49 o 
   0   4 -10       25.71       19.80      3.72 o 
   1   4 -10      147.96      135.91      9.18 o 
   2   4 -10     2221.27     2225.43     51.26 o 
   3   4 -10      579.34      613.79     20.94 o 
   4   4 -10       75.65       85.39     10.84 o 
   5   4 -10       21.88       26.15      7.77 o 
   6   4 -10      633.93      706.18     37.51 o 
   7   4 -10     2230.04     2395.72     90.50 o 
   8   4 -10     1882.86     1716.69     78.90 o 
   9   4 -10      510.09      219.11     29.23 o 
  10   4 -10       31.39        7.60      6.66 o 
  -7   5 -10      745.63      750.06     42.28 o 
  -6   5 -10     2900.14     2933.84    101.37 o 
  -5   5 -10     2260.01     2331.60     85.19 o 
  -4   5 -10      391.37      375.87     27.36 o 
  -3   5 -10       67.02       63.30     12.37 o 
  -2   5 -10       94.55       86.86     14.48 o 
  -1   5 -10     1687.49     1618.96     40.08 o 
   0   5 -10     1501.35     1466.60     60.57 o 
   1   5 -10      412.41      377.38     15.46 o 
   2   5 -10        0.07        4.20      2.35 o 
   3   5 -10      136.46      135.86      9.31 o 
   4   5 -10      166.83      186.59     10.97 o 
   5   5 -10      561.81      553.83     31.36 o 
   6   5 -10     2567.72     2465.10     88.87 o 
   7   5 -10      721.27      764.83     42.14 o 
   8   5 -10      109.11      142.30     20.68 o 
   9   5 -10       63.28       48.99     14.70 o 
  -8   6 -10      157.15      187.70     22.67 o 
  -7   6 -10      521.56      533.08     35.65 o 
  -6   6 -10     1220.81     1299.95     59.52 o 
  -5   6 -10     1770.74     1852.28     74.01 o 
  -4   6 -10      397.88      391.22     28.33 o 
  -3   6 -10      584.55      538.65     33.10 o 
  -2   6 -10     2190.65     1954.28     73.04 o 
  -1   6 -10      792.73      780.05     25.06 o 
   0   6 -10     1266.76     1252.61     34.22 o 
   1   6 -10      941.75      898.21     27.57 o 
   2   6 -10      816.27      773.88     25.39 o 
   3   6 -10     3672.87     3582.85     78.18 o 
   4   6 -10     3981.02     3997.91     85.54 o 
   5   6 -10      929.40      910.71     43.71 o 
   6   6 -10       20.54       38.67     10.85 o 
   7   6 -10      262.15      318.47     26.25 o 
   8   6 -10      268.73      263.43     25.26 o 
   9   6 -10      488.77      550.52     40.27 o 
  -8   7 -10      449.69      475.03     34.39 o 
  -7   7 -10      142.83      124.69     20.66 o 
  -6   7 -10       17.01       30.25      9.90 o 
  -5   7 -10       63.86       71.25     14.43 o 
  -4   7 -10      477.23      457.69     31.19 o 
  -3   7 -10      246.40      253.91     22.40 o 
  -2   7 -10      399.14      377.10     26.69 o 
  -1   7 -10     1232.21     1192.67     51.31 o 
   0   7 -10      212.55      210.89     11.99 o 
   1   7 -10     1001.89      984.49     30.28 o 
   2   7 -10     2303.14     2275.02     54.87 o 
   3   7 -10     1984.55     1941.64     49.00 o 
   4   7 -10     1126.59     1077.61     47.78 o 
   5   7 -10       81.07       90.52     14.46 o 
   6   7 -10       78.55       95.07     15.79 o 
   7   7 -10      731.61      802.44     45.48 o 
   8   7 -10      835.58      953.26     53.11 o 
  -8   8 -10      164.55      179.32     24.00 o 
  -7   8 -10       29.87       30.20     10.27 o 
  -6   8 -10      306.70      269.05     26.01 o 
  -5   8 -10      969.95     1066.14     53.01 o 
  -4   8 -10     1830.69     1941.93     76.55 o 
  -3   8 -10       92.51       90.18     16.13 o 
  -2   8 -10       39.98       23.39      7.31 o 
  -1   8 -10     1553.32     1506.90     62.29 o 
   0   8 -10     1432.91     1428.13     58.85 o 
   1   8 -10      262.57      250.85     17.50 o 
   2   8 -10      753.52      715.83     25.71 o 
   3   8 -10      314.09      303.91     15.60 o 
   4   8 -10      213.25      175.62     18.09 o 
   5   8 -10      217.80      200.03     19.64 o 
   6   8 -10      272.11      298.69     25.60 o 
   7   8 -10      376.23      472.59     34.78 o 
  -8   9 -10       69.88      125.64     20.61 o 
  -7   9 -10      476.17      550.23     38.65 o 
  -6   9 -10      821.22      896.98     49.81 o 
  -5   9 -10      720.51      751.00     44.90 o 
  -4   9 -10      272.32      298.25     26.32 o 
  -3   9 -10       78.65       64.83     12.52 o 
  -2   9 -10      652.49      660.29     38.94 o 
  -1   9 -10     1581.76     1582.55     65.89 o 
   0   9 -10     2209.16     2212.79     81.63 o 
   1   9 -10      839.56      798.02     28.87 o 
   2   9 -10        0.81        3.02      3.31 o 
   3   9 -10      792.46      854.12     29.92 o 
   4   9 -10     1444.00     1453.09     62.65 o 
   5   9 -10      575.55      578.92     36.91 o 
   6   9 -10      288.87      308.69     27.03 o 
  -7  10 -10      145.28      159.66     24.17 o 
  -6  10 -10       89.89       83.81     17.24 o 
  -5  10 -10       32.05       46.30     13.29 o 
  -4  10 -10       46.97       42.45     12.50 o 
  -3  10 -10      328.39      336.63     27.66 o 
  -2  10 -10     1447.29     1532.64     66.16 o 
  -1  10 -10      742.68      809.95     44.29 o 
   0  10 -10      339.31      327.21     25.31 o 
   1  10 -10       26.92       27.01      5.36 o 
   2  10 -10      351.46      341.12     18.44 o 
   3  10 -10      827.85      892.67     46.54 o 
   4  10 -10     1363.56     1442.03     65.63 o 
   5  10 -10      633.10      667.65     42.43 o 
  -6  11 -10       65.89       79.67     17.56 o 
  -5  11 -10      627.53      684.65     45.24 o 
  -4  11 -10     1708.92     1880.10     80.86 o 
  -3  11 -10     1290.60     1370.30     65.36 o 
  -2  11 -10      160.92      160.31     21.84 o 
  -1  11 -10      256.18      241.10     22.40 o 
   0  11 -10      283.85      263.62     23.51 o 
   1  11 -10      764.01      786.55     33.77 o 
   2  11 -10      427.08      423.11     21.71 o 
   3  11 -10      412.69      450.96     33.52 o 
   4  11 -10       23.53       34.97     11.04 o 
  -5  12 -10      850.19      961.21     57.01 o 
  -4  12 -10      772.92      828.86     50.32 o 
  -3  12 -10       75.75       74.78     14.41 o 
  -2  12 -10       55.78       64.83     13.49 o 
  -1  12 -10      483.68      491.69     35.04 o 
   0  12 -10     1363.41     1597.35     70.93 o 
   1  12 -10      957.20     1080.67     50.70 o 
   2  12 -10       73.07       92.65     17.85 o 
   1  -8  -9      281.13      242.34     28.65 o 
   2  -8  -9      615.36      647.19     43.90 o 
   3  -8  -9       83.44       79.62     16.98 o 
   4  -8  -9       23.75       17.15      8.16 o 
   5  -8  -9       23.73       23.08      8.69 o 
   6  -8  -9       43.45       40.44     11.12 o 
   7  -8  -9      162.94      149.08     22.38 o 
  -2  -7  -9       25.83       29.40      9.44 o 
  -1  -7  -9      472.51      483.87     35.79 o 
   0  -7  -9     1633.29     1496.71     69.86 o 
   1  -7  -9     1080.24     1029.81     55.41 o 
   2  -7  -9      120.02      101.81     18.48 o 
   3  -7  -9        0.47       11.75      5.57 o 
   4  -7  -9      100.41       93.89     17.02 o 
   5  -7  -9     1172.37     1169.42     58.27 o 
   6  -7  -9     1326.86     1326.12     62.36 o 
   7  -7  -9      634.17      640.98     27.98 o 
   8  -7  -9       58.13       53.91      8.77 o 
  -3  -6  -9      323.77      325.96     26.83 o 
  -2  -6  -9      476.33      475.93     33.59 o 
  -1  -6  -9      290.45      256.33     24.14 o 
   0  -6  -9      194.26      169.61     21.94 o 
   1  -6  -9      326.61      306.17     26.35 o 
   2  -6  -9       50.41       52.91     13.22 o 
   3  -6  -9      278.16      215.46     20.71 o 
   4  -6  -9      891.16      873.95     46.76 o 
   5  -6  -9     2147.00     2182.81     84.23 o 
   6  -6  -9      570.41      569.70     24.76 o 
   7  -6  -9       81.84       61.17      8.86 o 
   8  -6  -9      672.68      706.52     29.09 o 
   9  -6  -9     1123.36     1155.33     60.11 o 
  -4  -5  -9     1331.75     1468.66     64.05 o 
  -3  -5  -9     1299.33     1259.84     57.56 o 
  -2  -5  -9      710.57      698.82     40.30 o 
  -1  -5  -9      188.08      137.72     18.84 o 
   0  -5  -9      118.50      118.03     17.73 o 
   1  -5  -9     1033.16      977.38     48.29 o 
   2  -5  -9     1106.50     1039.40     49.79 o 
   3  -5  -9      918.49      878.05     45.02 o 
   4  -5  -9      300.36      311.72     24.29 o 
   5  -5  -9      293.00      258.59     14.56 o 
   6  -5  -9       24.10       19.88      4.76 o 
   7  -5  -9      624.13      635.52     25.81 o 
   8  -5  -9      925.86      990.56     34.37 o 
   9  -5  -9      591.91      688.07     43.23 o 
  10  -5  -9      139.48      155.25     22.69 o 
  -4  -4  -9     1555.18     1688.79     67.66 o 
  -3  -4  -9      738.87      784.69     41.56 o 
  -2  -4  -9       81.76       72.82     13.80 o 
  -1  -4  -9      143.58      134.01     17.90 o 
   0  -4  -9     1107.44     1172.88     52.99 o 
   1  -4  -9     1062.08     1025.96     48.34 o 
   2  -4  -9     3619.46     3576.86    114.62 o 
   3  -4  -9      830.26      826.34     41.75 o 
   4  -4  -9      695.97      676.06     23.92 o 
   5  -4  -9      925.12      962.37     30.76 o 
   6  -4  -9      904.97      991.62     31.90 o 
   7  -4  -9      602.58      612.62     24.29 o 
   8  -4  -9       14.67       15.91      7.12 o 
   9  -4  -9       27.12       19.86      8.67 o 
  10  -4  -9      196.66      245.99     25.55 o 
  -4  -3  -9       66.70       65.97     12.79 o 
  -3  -3  -9      167.81      143.68     18.07 o 
  -2  -3  -9      239.09      223.76     20.27 o 
  -1  -3  -9      556.91      562.94     33.20 o 
   0  -3  -9     2088.53     2025.06     74.13 o 
   1  -3  -9     1578.60     1593.57     62.75 o 
   2  -3  -9        9.75        7.14      3.90 o 
   3  -3  -9      493.16      534.70     30.71 o 
   4  -3  -9      385.39      421.91     19.91 o 
   5  -3  -9      356.35      390.48     17.16 o 
   6  -3  -9     1070.63     1188.66     34.82 o 
   7  -3  -9     1033.02     1102.59     33.77 o 
   9  -3  -9      838.75      881.58     48.55 o 
  10  -3  -9     2505.21     3188.77    119.10 o 
  11  -3  -9      546.75      736.35     48.48 o 
  -5  -2  -9        7.03       17.73      7.07 o 
  -4  -2  -9      132.56      165.69     16.52 o 
  -3  -2  -9     3831.79     3830.48    118.23 o 
  -2  -2  -9     3365.48     3448.03    107.86 o 
  -1  -2  -9      360.15      384.00     25.57 o 
   0  -2  -9      260.88      252.97     20.54 o 
   1  -2  -9      284.08      281.64     21.17 o 
   2  -2  -9      382.68      412.77     25.74 o 
   3  -2  -9       82.08      102.48      7.65 o 
   4  -2  -9      483.52      510.14     24.66 o 
   5  -2  -9      614.38      689.60     23.39 o 
   6  -2  -9      118.64      133.97      9.40 o 
   7  -2  -9      357.54      383.88     17.00 o 
   8  -2  -9      563.12      637.02     36.76 o 
   9  -2  -9      406.47      437.28     31.46 o 
  10  -2  -9      553.33      677.97     43.03 o 
  11  -2  -9      194.69      279.77     28.12 o 
  -5  -1  -9      408.34      416.89     26.83 o 
  -4  -1  -9     2443.04     2337.17     80.45 o 
  -3  -1  -9     2465.95     2450.86     83.18 o 
  -2  -1  -9      703.54      720.01     35.72 o 
  -1  -1  -9      585.88      579.36     30.90 o 
   0  -1  -9      317.79      344.65     22.88 o 
   2  -1  -9     4297.18     4589.21     91.38 o 
   3  -1  -9     4729.55     5004.04    116.95 o 
   4  -1  -9       10.21       21.35      6.72 o 
   5  -1  -9     6474.57     7250.56    255.75 o 
   6  -1  -9     3048.06     3337.94     78.20 o 
   7  -1  -9      833.11      911.15     43.20 o 
   8  -1  -9      379.53      403.47     28.09 o 
   9  -1  -9       35.57       50.66     12.23 o 
  10  -1  -9        9.53        5.86      6.51 o 
  11  -1  -9      116.80      122.83     20.37 o 
  -6   0  -9      765.69      871.31     40.05 o 
  -5   0  -9      240.05      246.23     19.86 o 
  -4   0  -9      702.51      626.53     33.83 o 
  -3   0  -9     1196.78     1102.75     47.13 o 
  -2   0  -9      319.26      324.28     22.23 o 
  -1   0  -9      142.70      111.37     14.07 o 
   0   0  -9     3505.59     3699.13    110.16 o 
   1   0  -9     2424.02     2555.24     82.09 o 
   2   0  -9     1258.48     1323.39     32.15 o 
   3   0  -9      114.66      134.40     21.35 o 
   4   0  -9     2428.57     2693.16     59.81 o 
   5   0  -9     1720.19     1741.70     95.62 o 
   6   0  -9     1665.96     1887.68     60.98 o 
   8   0  -9      276.00      277.79     25.79 o 
   9   0  -9      121.36      121.93     18.94 o 
  10   0  -9      776.69     1001.16     54.68 o 
  11   0  -9     1298.78     1459.39     70.86 o 
  -6   1  -9     1618.75     1628.49     62.02 o 
  -5   1  -9      823.61      767.62     37.22 o 
  -4   1  -9      240.68      232.41     18.79 o 
  -3   1  -9      321.23      303.26     21.19 o 
  -2   1  -9     4437.15     4256.82    124.35 o 
  -1   1  -9     3959.88     3822.23    115.90 o 
   0   1  -9      175.68      180.80     14.92 o 
   1   1  -9      398.96      383.47     22.52 o 
   2   1  -9     1913.03     1912.87     64.92 o 
   3   1  -9      800.15      784.71     34.61 o 
   5   1  -9     1935.20     2180.92     67.27 o 
   6   1  -9      448.84      553.54     25.74 o 
   7   1  -9       66.77       17.68      8.84 o 
   8   1  -9      182.11       63.18     14.84 o 
   9   1  -9      210.29      119.92     21.79 o 
  -6   2  -9      562.58      525.89     29.64 o 
  -5   2  -9      137.75      139.15     16.10 o 
  -4   2  -9      162.44      166.73     15.67 o 
  -3   2  -9     1366.10     1340.49     51.99 o 
  -2   2  -9     2797.76     2759.24     86.96 o 
  -1   2  -9      321.06      262.39     18.94 o 
   0   2  -9      122.14      136.90     12.96 o 
   1   2  -9     1407.89     1446.53     60.42 o 
   2   2  -9     4290.85     4683.47    295.61 o 
   3   2  -9     1671.60     1844.29     71.34 o 
   4   2  -9     1738.58     1791.36     49.28 o 
   5   2  -9       93.31       71.82      8.34 o 
   6   2  -9      733.41      336.25     26.47 o 
  10   2  -9       33.83       12.69      9.32 o 
  11   2  -9       37.36       28.84     12.79 o 
  -7   3  -9      222.70      232.02     19.52 o 
  -6   3  -9     1184.97     1192.50     50.01 o 
  -5   3  -9      598.01      693.98     35.74 o 
  -4   3  -9      307.02      327.21     22.64 o 
  -3   3  -9       15.98       31.97      8.31 o 
  -2   3  -9       67.80       60.90     11.50 o 
  -1   3  -9      441.65      384.90     24.27 o 
   0   3  -9     1166.71     1174.01     29.71 o 
   1   3  -9     1136.40     1166.84     32.97 o 
   2   3  -9      763.96      754.16     22.51 o 
   3   3  -9      936.80      935.13     26.49 o 
   4   3  -9      770.17      782.28     23.79 o 
   5   3  -9      612.11      666.08     21.53 o 
   6   3  -9     1145.07     1285.51     53.86 o 
   7   3  -9     1867.11     1795.81     75.85 o 
   8   3  -9     1440.02      726.40     46.25 o 
   9   3  -9       36.28       17.44      8.94 o 
  -7   4  -9     1057.91     1114.45     50.37 o 
  -6   4  -9     2800.28     3001.57     99.19 o 
  -5   4  -9      957.13      950.53     44.70 o 
  -4   4  -9        9.32       11.79      5.42 o 
  -3   4  -9     1782.87     1754.69     64.88 o 
  -2   4  -9     1855.64     1774.37     64.56 o 
  -1   4  -9     1098.85     1089.56     28.57 o 
   0   4  -9     1048.17     1009.54     27.23 o 
   1   4  -9      392.35      350.19     13.85 o 
   2   4  -9      147.22      132.69      8.30 o 
   3   4  -9      309.33      275.58     12.59 o 
   4   4  -9      128.81      131.73      8.72 o 
   5   4  -9      615.74      638.08     32.81 o 
   6   4  -9     1686.82     1649.61     64.27 o 
   7   4  -9      522.61      594.30     35.28 o 
   8   4  -9       12.93        8.72      8.31 o 
   9   4  -9      775.21      430.86     36.86 o 
  -7   5  -9      691.48      691.67     39.11 o 
  -6   5  -9      991.84     1056.52     49.64 o 
  -5   5  -9      151.73      156.78     19.20 o 
  -4   5  -9     1197.88     1195.62     52.09 o 
  -3   5  -9      767.83      788.13     39.06 o 
  -2   5  -9     1340.89     1310.38     52.48 o 
  -1   5  -9     3368.08     3176.83    100.43 o 
   0   5  -9      466.23      440.83     16.27 o 
   1   5  -9       67.73       62.44      6.53 o 
   2   5  -9     1366.37     1306.57     34.29 o 
   3   5  -9     3764.21     3748.12     80.06 o 
   4   5  -9     2486.04     2551.34     57.78 o 
   5   5  -9      565.07      553.49     30.27 o 
   6   5  -9       61.07       94.44     14.34 o 
   7   5  -9     1244.55     1381.41     60.42 o 
   8   5  -9      832.53      867.54     47.42 o 
   9   5  -9      629.14      644.14     44.82 o 
  10   5  -9      104.00       79.87     17.92 o 
  -8   6  -9      268.62      277.96     24.27 o 
  -7   6  -9       24.71       27.15      7.97 o 
  -6   6  -9      295.61      278.18     23.30 o 
  -5   6  -9      846.08      771.35     41.43 o 
  -4   6  -9      900.48      919.38     44.46 o 
  -3   6  -9      171.71      165.96     16.59 o 
  -2   6  -9      790.05      796.36     38.82 o 
  -1   6  -9        5.90        4.50      3.29 o 
   0   6  -9      153.83      163.95      9.65 o 
   1   6  -9      994.10      969.94     28.70 o 
   2   6  -9     2144.55     2132.49     50.24 o 
   3   6  -9     1100.37     1106.79     31.36 o 
   4   6  -9       61.48       58.70      7.13 o 
   5   6  -9       57.54       29.74      8.81 o 
   6   6  -9      143.87      160.05     17.00 o 
   7   6  -9     1807.54     1817.82     74.18 o 
   8   6  -9      958.81     1065.22     55.00 o 
   9   6  -9      502.45      599.38     40.49 o 
  -8   7  -9        2.14        5.69      6.05 o 
  -7   7  -9      482.82      481.30     33.25 o 
  -6   7  -9     1555.77     1509.93     65.14 o 
  -5   7  -9     1848.66     1902.77     74.49 o 
  -4   7  -9     2202.91     2215.38     80.91 o 
  -3   7  -9       76.53       91.88     14.97 o 
  -2   7  -9     2502.09     2641.93     88.66 o 
  -1   7  -9     2897.38     2888.00     93.40 o 
   0   7  -9      656.52      629.37     32.79 o 
   1   7  -9      501.26      492.24     21.63 o 
   2   7  -9       21.78       29.97     10.91 o 
   3   7  -9       26.92       26.83      5.11 o 
   4   7  -9       91.12       92.82     13.83 o 
   5   7  -9      579.53      547.49     32.50 o 
   6   7  -9      472.36      529.50     33.39 o 
   7   7  -9      103.66      135.44     19.69 o 
   8   7  -9       75.71       67.61     14.24 o 
  -8   8  -9       97.23      116.58     18.96 o 
  -7   8  -9      822.03      846.10     47.17 o 
  -6   8  -9      950.76      890.86     48.24 o 
  -5   8  -9      499.71      519.20     34.10 o 
  -4   8  -9       19.58       30.61      9.30 o 
  -3   8  -9     1422.53     1483.39     60.95 o 
  -2   8  -9      885.58      885.58     43.49 o 
  -1   8  -9     1197.58     1295.08     54.08 o 
   0   8  -9     1911.72     2019.01     71.85 o 
   1   8  -9      274.25      256.66     13.86 o 
   2   8  -9      643.11      671.42     24.28 o 
   3   8  -9     1878.83     1892.15     81.13 o 
   4   8  -9     1913.45     1930.86     73.88 o 
   5   8  -9      227.20      221.75     20.85 o 
   6   8  -9       27.21       19.30      8.67 o 
   7   8  -9      205.65      201.41     24.02 o 
   8   8  -9      247.10      236.23     24.10 o 
  -8   9  -9      726.35      765.24     46.59 o 
  -7   9  -9       61.09       48.41     12.98 o 
  -6   9  -9      238.37      233.40     23.59 o 
  -5   9  -9      365.27      385.50     29.71 o 
  -4   9  -9      573.71      605.37     37.20 o 
  -3   9  -9      606.72      570.35     35.86 o 
  -2   9  -9      694.00      739.33     39.74 o 
  -1   9  -9      997.17     1008.43     47.44 o 
   0   9  -9       62.59       58.89     11.33 o 
   1   9  -9      808.04      813.90     40.73 o 
   2   9  -9      546.37      570.71     22.99 o 
   3   9  -9     1787.67     1857.52     49.56 o 
   4   9  -9      456.39      447.01     30.71 o 
   5   9  -9       21.09       28.89      9.86 o 
   6   9  -9      188.00      142.95     20.66 o 
   7   9  -9      924.02     1065.05     56.33 o 
  -8  10  -9      168.55      212.86     26.78 o 
  -7  10  -9       74.10       92.75     18.26 o 
  -6  10  -9      402.42      425.68     33.10 o 
  -5  10  -9      846.27      933.31     51.22 o 
  -4  10  -9     1556.76     1523.15     68.39 o 
  -3  10  -9      991.77      997.94     50.59 o 
  -2  10  -9       40.91       38.96      8.89 o 
  -1  10  -9      682.16      666.95     38.00 o 
   0  10  -9     1249.97     1313.75     56.93 o 
   1  10  -9     1893.92     2004.38     74.83 o 
   2  10  -9      547.80      570.80     24.17 o 
   3  10  -9       73.02       49.16     12.33 o 
   4  10  -9      461.04      436.67     31.94 o 
   5  10  -9      611.82      654.45     41.82 o 
   6  10  -9      473.84      436.96     33.35 o 
  -7  11  -9       15.98       22.33      9.57 o 
  -6  11  -9      417.56      444.62     35.09 o 
  -5  11  -9      975.93     1061.61     55.94 o 
  -4  11  -9      830.92      908.32     49.67 o 
  -3  11  -9      169.09      182.86     22.57 o 
  -2  11  -9      868.84      917.83     48.70 o 
  -1  11  -9     2017.39     2164.21     83.72 o 
   0  11  -9     2044.30     2253.91     83.52 o 
   1  11  -9     1056.42     1211.85     54.58 o 
   2  11  -9       74.29       80.25     10.21 o 
   3  11  -9      608.22      731.70     44.61 o 
   4  11  -9      864.82      988.28     54.46 o 
  -6  12  -9      126.18      147.96     23.56 o 
  -5  12  -9       13.18        3.51      6.15 o 
  -4  12  -9      377.40      443.58     34.41 o 
  -3  12  -9      449.37      444.37     33.56 o 
  -2  12  -9      440.44      454.04     34.00 o 
  -1  12  -9      186.55      139.39     20.27 o 
   0  12  -9      121.21      105.87     18.02 o 
   1  12  -9       51.22       49.26     11.14 o 
   2  12  -9      185.46      195.74     25.33 o 
   3  12  -9      744.79      890.03     53.03 o 
  -4  13  -9      835.47      913.89     54.54 o 
  -3  13  -9      500.29      588.03     41.34 o 
  -2  13  -9       11.98        5.81      6.13 o 
  -1  13  -9       27.76       25.38      8.09 o 
   0  13  -9      312.43      336.39     29.30 o 
   1  -9  -8      679.69      670.56     44.82 o 
   2  -9  -8      127.38      138.62     22.23 o 
   3  -9  -8      195.37      189.98     26.08 o 
   4  -9  -8        8.09       13.46      6.32 o 
   5  -9  -8      455.43      431.95     34.07 o 
   6  -9  -8      423.33      409.65     32.81 o 
  -1  -8  -8      762.65      767.93     46.18 o 
   0  -8  -8      842.60      820.92     48.51 o 
   1  -8  -8     1020.23      973.73     53.42 o 
   2  -8  -8       25.46       28.91     10.36 o 
   3  -8  -8      344.40      337.31     28.67 o 
   4  -8  -8      635.69      538.41     36.93 o 
   5  -8  -8      692.39      724.66     43.59 o 
   6  -8  -8      421.58      462.16     45.58 o 
   7  -8  -8       50.20       38.28      7.41 o 
   8  -8  -8       80.55       75.67     10.66 o 
  -3  -7  -8      564.85      561.68     36.81 o 
  -2  -7  -8      694.24      737.73     43.76 o 
  -1  -7  -8      466.59      458.69     33.44 o 
   0  -7  -8       15.16        9.57      6.49 o 
   1  -7  -8       30.26       45.14     11.33 o 
   2  -7  -8      156.35      144.94     20.25 o 
   3  -7  -8      459.59      386.40     29.23 o 
   4  -7  -8      400.10      373.57     28.62 o 
   5  -7  -8     1142.19     1149.49     37.87 o 
   6  -7  -8       98.86       86.60     12.00 o 
   7  -7  -8      248.51      236.40     24.06 o 
   8  -7  -8     1310.25     1340.67     44.08 o 
   9  -7  -8     1722.55     1724.56     78.32 o 
  -3  -6  -8      935.15      944.23     47.27 o 
  -2  -6  -8      229.64      205.33     20.25 o 
  -1  -6  -8       12.03        8.89      5.93 o 
   0  -6  -8      639.57      583.43     35.86 o 
   1  -6  -8     1417.79     1387.44     60.32 o 
   2  -6  -8     1135.05     1016.61     48.63 o 
   3  -6  -8       42.07       43.71      9.76 o 
   4  -6  -8       14.01       13.57      4.96 o 
   5  -6  -8       33.14       45.26      7.33 o 
   6  -6  -8      645.20      630.80     25.42 o 
   7  -6  -8      919.43      906.12     32.16 o 
   8  -6  -8      827.76      811.94     30.74 o 
   9  -6  -8      173.17      135.08     20.61 o 
  10  -6  -8       13.04       17.87      9.66 o 
  -4  -5  -8      807.26      844.36     43.49 o 
  -3  -5  -8      632.36      629.80     36.08 o 
  -2  -5  -8       12.03       18.19      7.10 o 
  -1  -5  -8      670.41      655.01     36.45 o 
   0  -5  -8     2651.15     2661.35     91.34 o 
   1  -5  -8     1094.19     1070.18     48.72 o 
   2  -5  -8      457.16      451.74     28.94 o 
   3  -5  -8        8.26        9.81      5.01 o 
   4  -5  -8     1121.63     1110.05     33.48 o 
   5  -5  -8     3286.65     3300.17     74.86 o 
   6  -5  -8     2785.57     2807.93    119.32 o 
   7  -5  -8      442.13      444.66     20.14 o 
   8  -5  -8       32.44       43.02      6.86 o 
   9  -5  -8      508.66      513.78     36.16 o 
  10  -5  -8      360.17      344.51     30.83 o 
  11  -5  -8      180.69      152.86     23.73 o 
  -4  -4  -8      139.19      160.56     18.62 o 
  -3  -4  -8      771.32      777.30     39.62 o 
  -2  -4  -8      357.56      369.04     25.72 o 
  -1  -4  -8       19.81       19.28      6.95 o 
   0  -4  -8      340.78      329.64     23.83 o 
   1  -4  -8      738.90      716.42     36.81 o 
   2  -4  -8       10.85       16.64      6.01 o 
   3  -4  -8     1560.43     1479.73     38.85 o 
   4  -4  -8     1275.52     1207.64     33.97 o 
   5  -4  -8      712.47      717.80     24.63 o 
   6  -4  -8     1283.37     1228.12     65.05 o 
   7  -4  -8      581.46      566.35     28.32 o 
   8  -4  -8      193.13      191.92     19.45 o 
   9  -4  -8      935.21      944.91     50.18 o 
  10  -4  -8     2121.95     2223.47     91.83 o 
  11  -4  -8      447.52      502.11     38.94 o 
  -5  -3  -8      332.88      356.98     24.05 o 
  -4  -3  -8     1649.33     1754.88     65.65 o 
  -3  -3  -8     1254.24     1299.80     53.64 o 
  -2  -3  -8      345.47      288.18     21.72 o 
  -1  -3  -8      162.58      145.23     14.70 o 
   0  -3  -8     1190.77     1142.15     49.01 o 
   1  -3  -8     2038.85     2053.37     71.39 o 
   2  -3  -8      787.86      788.89     23.72 o 
   3  -3  -8     1046.04     1062.86     29.59 o 
   4  -3  -8      181.51      191.03     10.55 o 
   5  -3  -8       23.15       48.76     15.97 o 
   6  -3  -8       78.62       67.88      7.69 o 
   7  -3  -8      624.80      692.19     24.32 o 
   8  -3  -8     1234.71     1323.32     58.53 o 
   9  -3  -8      439.42      473.05     33.08 o 
  10  -3  -8      172.34      216.13     23.59 o 
  11  -3  -8       90.05      112.58     20.63 o 
  -5  -2  -8      327.17      348.94     23.68 o 
  -4  -2  -8     1396.05     1443.62     56.26 o 
  -3  -2  -8      922.43      913.62     41.75 o 
  -2  -2  -8       33.06       38.48      8.98 o 
  -1  -2  -8      262.58      238.97     18.62 o 
   0  -2  -8      532.48      512.01     28.65 o 
   1  -2  -8     2424.13     2391.19     79.14 o 
   2  -2  -8     5475.09     5576.57    109.30 o 
   3  -2  -8      826.27      871.41     24.95 o 
   4  -2  -8       98.28       88.08      7.76 o 
   5  -2  -8     2308.79     2512.22     56.63 o 
   6  -2  -8     2728.51     2997.84     65.83 o 
   7  -2  -8     1881.40     2071.31     49.89 o 
   8  -2  -8      137.14      144.31     15.67 o 
   9  -2  -8      175.36      177.10     20.73 o 
  10  -2  -8      502.38      577.78     38.38 o 
  11  -2  -8      499.66      531.14     38.94 o 
  -5  -1  -8       31.33       39.26      8.91 o 
  -4  -1  -8       33.73       37.87      8.55 o 
  -3  -1  -8       31.69       34.63      8.16 o 
  -2  -1  -8     1178.13     1139.05     46.45 o 
  -1  -1  -8     1049.54     1043.90     43.01 o 
   0  -1  -8     1478.03     1382.77     51.56 o 
   1  -1  -8     1260.92     1233.73     29.68 o 
   2  -1  -8      329.80      314.16     25.16 o 
   3  -1  -8      113.50      119.35      9.58 o 
   4  -1  -8     2372.67     2559.84     55.95 o 
   5  -1  -8     5672.97     6418.76    122.46 o 
   6  -1  -8     1359.03     1565.52     39.33 o 
   7  -1  -8       62.39       81.00     12.74 o 
   8  -1  -8      119.17      122.15     16.30 o 
   9  -1  -8      700.39      737.95     41.51 o 
  10  -1  -8     1230.74     1392.77     64.71 o 
  11  -1  -8      731.32      968.16     54.00 o 
  -6   0  -8      795.89      795.93     36.76 o 
  -5   0  -8       85.97       98.34     13.27 o 
  -4   0  -8      179.86      203.03     16.61 o 
  -3   0  -8     3881.68     3801.47    111.37 o 
  -2   0  -8     3341.34     3209.35     98.22 o 
  -1   0  -8     1582.11     1497.22     53.57 o 
   0   0  -8      263.07      252.14     17.61 o 
   1   0  -8      781.25      760.15     28.48 o 
   2   0  -8     2574.87     2733.98    124.22 o 
   3   0  -8     4218.06     4294.33    227.87 o 
   4   0  -8     2717.71     2868.29     82.38 o 
   5   0  -8       35.48       27.98      7.70 o 
   6   0  -8      475.22      501.26     23.51 o 
   7   0  -8       94.05       84.25     16.06 o 
   8   0  -8       88.35      115.20     18.65 o 
   9   0  -8      674.01      814.40     48.24 o 
  10   0  -8      431.05      537.83     38.21 o 
  11   0  -8      241.10      285.85     27.75 o 
  -6   1  -8       73.30       70.45     11.38 o 
  -5   1  -8      245.18      233.74     17.82 o 
  -4   1  -8      659.44      610.04     30.29 o 
  -3   1  -8     2557.99     2345.52     75.80 o 
  -2   1  -8     3162.43     3177.31     94.64 o 
  -1   1  -8      241.28      230.18     16.32 o 
   0   1  -8     3385.31     3443.14     99.24 o 
   1   1  -8     7268.30     7397.54    192.81 o 
   2   1  -8     3057.22     3059.65     89.12 o 
   3   1  -8     1675.84     1604.95     53.28 o 
   4   1  -8      113.63      130.62     10.99 o 
   5   1  -8      974.19     1077.78     38.50 o 
   9   1  -8       23.73       18.62      8.69 o 
  10   1  -8      116.78       92.80     21.41 o 
  -6   2  -8     1650.16     1696.18     61.56 o 
  -5   2  -8      691.18      647.67     32.40 o 
  -4   2  -8      210.94      195.98     16.35 o 
  -3   2  -8       18.15       19.11      6.08 o 
  -2   2  -8      609.57      590.28     29.86 o 
  -1   2  -8     3205.59     3425.41    145.08 o 
   0   2  -8      884.78      883.47     32.85 o 
   1   2  -8      541.67      525.90     16.43 o 
   2   2  -8      855.80      919.38     24.64 o 
   3   2  -8      161.70      183.35     13.92 o 
   4   2  -8      270.78      276.24     12.06 o 
   5   2  -8     1103.64     1153.84     30.86 o 
   6   2  -8     2373.22     1821.18     72.63 o 
   7   2  -8      568.02      253.74     23.80 o 
   8   2  -8       26.75        7.10      6.05 o 
  11   2  -8     1331.79      705.77     52.28 o 
  -7   3  -8     1473.07     1572.31     58.75 o 
  -6   3  -8     1904.47     1925.44     68.07 o 
  -5   3  -8      106.67       72.53     12.01 o 
  -4   3  -8      726.28      721.07     34.82 o 
  -3   3  -8     1757.34     1678.89     59.96 o 
  -2   3  -8     3077.58     3026.06     91.51 o 
  -1   3  -8     5553.33     5645.11    108.13 o 
   0   3  -8      483.46      464.18     18.62 o 
   1   3  -8        7.31       29.66      4.37 o 
   2   3  -8     1956.74     2012.04     45.35 o 
   3   3  -8     1733.79     1807.87     41.64 o 
   4   3  -8      333.93      357.37     13.93 o 
   5   3  -8      241.81      233.65     11.78 o 
   6   3  -8       82.46       97.33     13.71 o 
   7   3  -8       67.82       49.04     11.65 o 
   8   3  -8      102.56       81.78     17.19 o 
  -7   4  -8      267.53      271.23     21.55 o 
  -6   4  -8      227.21      233.62     19.81 o 
  -5   4  -8       36.63       56.47     11.60 o 
  -4   4  -8      998.47      963.72     43.32 o 
  -3   4  -8     3891.69     3768.22    112.51 o 
  -2   4  -8     3764.93     3713.28    110.98 o 
  -1   4  -8     1907.83     1843.78     64.34 o 
   0   4  -8       66.96       79.18      6.05 o 
   1   4  -8     1713.79     1644.61     38.87 o 
   2   4  -8     2223.99     2149.34     47.94 o 
   3   4  -8     1918.17     1828.03     46.98 o 
   4   4  -8     1553.07     1603.75     39.08 o 
   5   4  -8       83.50       79.45     11.75 o 
   6   4  -8     1416.62     1444.35     58.10 o 
   7   4  -8     2803.94     2641.47     93.31 o 
   8   4  -8     1703.35     1934.74     79.14 o 
   9   4  -8      478.87      381.70     33.01 o 
  10   4  -8      148.53       60.47     15.64 o 
  -8   5  -8       83.33      105.68     16.23 o 
  -7   5  -8      188.89      169.54     19.78 o 
  -6   5  -8     1471.79     1454.88     59.50 o 
  -5   5  -8     2655.26     2648.71     89.36 o 
  -4   5  -8     1604.61     1514.05     58.14 o 
  -3   5  -8        8.26       11.04      4.60 o 
  -2   5  -8      147.74      122.15     12.69 o 
  -1   5  -8       14.50       18.50      6.27 o 
   0   5  -8       15.25       10.70      4.55 o 
   1   5  -8     2162.72     2090.15     47.61 o 
   2   5  -8     2170.84     2138.78     48.91 o 
   3   5  -8      730.37      680.88     21.54 o 
   4   5  -8      151.49      132.18      8.56 o 
   5   5  -8     1258.33     1323.68     52.28 o 
   6   5  -8     1402.98     1395.70     57.37 o 
   7   5  -8     1624.05     1525.94     63.83 o 
   8   5  -8      782.07      669.32     39.42 o 
   9   5  -8      115.11      125.42     19.88 o 
  10   5  -8      399.63      277.47     29.76 o 
  -8   6  -8      414.98      389.94     28.50 o 
  -7   6  -8     1735.57     1681.62     67.32 o 
  -6   6  -8     2104.83     2066.86     76.94 o 
  -5   6  -8     1678.46     1682.57     66.40 o 
  -4   6  -8       42.92       39.91      9.15 o 
  -3   6  -8      204.65      195.74     17.17 o 
  -2   6  -8      396.77      373.49     24.00 o 
  -1   6  -8     4055.87     3958.32    113.91 o 
   0   6  -8     3223.60     2922.10     92.63 o 
   1   6  -8       25.65       28.13      4.48 o 
   2   6  -8      751.28      757.74     23.53 o 
   3   6  -8      751.73      679.78     22.19 o 
   4   6  -8      543.36      535.29     24.64 o 
   5   6  -8       96.47       97.40     13.68 o 
   6   6  -8     1043.71     1055.19     48.38 o 
   7   6  -8      343.02      330.14     25.94 o 
   8   6  -8       16.55       18.70      7.63 o 
   9   6  -8      280.05      316.17     27.66 o 
  -8   7  -8      413.71      424.90     30.66 o 
  -7   7  -8      439.83      431.83     30.37 o 
  -6   7  -8      222.62      203.71     19.78 o 
  -5   7  -8      275.86      272.41     22.50 o 
  -4   7  -8      355.54      367.78     25.60 o 
  -3   7  -8     1776.39     1765.95     66.26 o 
  -2   7  -8     2277.37     2268.85     77.64 o 
  -1   7  -8      815.34      793.48     37.68 o 
   0   7  -8      356.75      368.87     23.08 o 
   1   7  -8       35.77       33.30      7.05 o 
   2   7  -8      152.62      172.71     16.65 o 
   3   7  -8     1696.34     1686.88     42.37 o 
   4   7  -8     2343.70     2389.19     82.58 o 
   5   7  -8      509.59      507.58     30.71 o 
   6   7  -8       20.95       18.09      7.22 o 
   7   7  -8      999.59     1100.77     53.62 o 
   8   7  -8     1079.29     1144.82     57.71 o 
   9   7  -8      366.12      410.25     33.44 o 
  -8   8  -8      268.63      278.83     25.09 o 
  -7   8  -8       62.95       58.36     12.96 o 
  -6   8  -8     1287.03     1340.10     58.97 o 
  -5   8  -8     1653.33     1652.88     67.49 o 
  -4   8  -8      999.08     1043.86     49.04 o 
  -3   8  -8      147.43      169.78     16.95 o 
  -2   8  -8      497.33      469.83     28.62 o 
  -1   8  -8       93.93       87.74     13.17 o 
   0   8  -8      205.15      178.89     15.98 o 
   1   8  -8      297.14      275.78     19.83 o 
   2   8  -8     1446.70     1461.28     39.79 o 
   3   8  -8     1272.98     1221.25     35.39 o 
   4   8  -8      280.25      243.43     20.51 o 
   5   8  -8       18.26       19.35      8.38 o 
   6   8  -8      879.15      880.61     46.06 o 
   7   8  -8      864.60      990.87     51.63 o 
   8   8  -8      667.71      725.65     45.26 o 
  -9   9  -8      352.39      412.72     31.55 o 
  -8   9  -8        9.36       26.08      8.62 o 
  -7   9  -8      940.85      966.68     51.17 o 
  -6   9  -8     2582.44     2740.40     98.92 o 
  -5   9  -8     1070.71     1168.23     55.04 o 
  -4   9  -8      351.44      355.38     26.44 o 
  -3   9  -8        6.51        5.67      3.51 o 
  -2   9  -8      401.20      411.75     27.36 o 
  -1   9  -8      933.37      938.66     44.61 o 
   0   9  -8     2741.56     2908.87     95.66 o 
   1   9  -8     1840.26     1870.32     68.36 o 
   2   9  -8       42.88       41.45      6.79 o 
   3   9  -8      359.23      359.51     25.26 o 
   4   9  -8      738.29      688.82     39.18 o 
   5   9  -8      881.83      852.16     45.62 o 
   6   9  -8      405.80      457.06     32.57 o 
   7   9  -8       46.17       53.91     12.45 o 
  -8  10  -8      272.74      292.08     27.00 o 
  -7  10  -8      353.37      364.14     30.54 o 
  -6  10  -8      247.80      287.45     25.77 o 
  -5  10  -8      636.61      654.04     39.72 o 
  -4  10  -8      263.27      225.34     22.30 o 
  -3  10  -8       44.35       36.98      9.52 o 
  -2  10  -8     1549.53     1687.02     68.80 o 
  -1  10  -8     2955.88     3135.83    103.62 o 
   0  10  -8     1780.84     1916.02     71.78 o 
   1  10  -8       29.60       23.56      6.56 o 
   2  10  -8      371.60      363.79     18.57 o 
   3  10  -8      974.50      985.93     50.39 o 
   4  10  -8     2081.14     2245.27     88.34 o 
   5  10  -8      270.49      260.67     24.12 o 
   6  10  -8      100.00      122.85     19.54 o 
  -8  11  -8      213.97      240.83     28.67 o 
  -7  11  -8      189.35      207.39     26.18 o 
  -6  11  -8       19.26        9.59      6.61 o 
  -5  11  -8      219.07      231.95     23.80 o 
  -4  11  -8     1123.77     1216.30     58.60 o 
  -3  11  -8      941.29     1034.48     52.82 o 
  -2  11  -8      397.98      415.70     30.25 o 
  -1  11  -8       11.23        7.97      4.94 o 
   0  11  -8       41.38       58.94     11.96 o 
   1  11  -8      304.85      297.21     24.02 o 
   2  11  -8      803.69      861.34     32.43 o 
   3  11  -8      493.85      560.37     38.60 o 
   4  11  -8      276.62      281.28     25.84 o 
   5  11  -8        8.98        9.54      7.02 o 
  -7  12  -8       14.91       25.23      9.13 o 
  -6  12  -8      429.68      515.86     38.82 o 
  -5  12  -8     1801.91     1986.34     85.32 o 
  -4  12  -8     1278.64     1392.12     66.98 o 
  -3  12  -8      355.39      396.30     31.05 o 
  -2  12  -8       14.35       21.33      7.46 o 
  -1  12  -8      896.01      962.46     50.90 o 
   0  12  -8      707.26      787.55     44.53 o 
   1  12  -8     1047.92     1004.19     51.46 o 
   2  12  -8      352.06      396.11     33.49 o 
   3  12  -8      192.12      210.30     23.22 o 
  -5  13  -8      543.72      587.06     42.96 o 
  -4  13  -8      150.20      129.15     20.44 o 
  -3  13  -8       34.54       27.99      9.35 o 
  -2  13  -8      518.76      502.40     36.23 o 
  -1  13  -8      843.74      938.93     51.97 o 
   0  13  -8      793.74      918.58     51.19 o 
   1  13  -8      152.63      167.51     22.45 o 
   3 -10  -7      138.58      142.47     23.49 o 
   4 -10  -7      586.18      548.29     39.86 o 
   5 -10  -7      711.11      673.61     45.19 o 
  -1  -9  -7      821.22      794.55     47.49 o 
   0  -9  -7      752.85      773.31     46.76 o 
   1  -9  -7      134.72      133.75     21.48 o 
   2  -9  -7      100.62       84.44     16.78 o 
   3  -9  -7     1075.61     1026.98     55.12 o 
   4  -9  -7     1848.68     1714.95     75.39 o 
   5  -9  -7     1191.49     1126.92     57.88 o 
   6  -9  -7       97.30       97.64     11.85 o 
   7  -9  -7      161.11      140.96     14.32 o 
   8  -9  -7      596.87      653.46     30.00 o 
  -2  -8  -7      497.31      438.25     31.92 o 
  -1  -8  -7      162.34      176.68     22.16 o 
   0  -8  -7       19.76       23.13      7.85 o 
   1  -8  -7      533.38      528.89     35.84 o 
   2  -8  -7      489.69      450.11     32.69 o 
   3  -8  -7      569.72      513.97     34.68 o 
   4  -8  -7     1081.13     1012.37     51.41 o 
   5  -8  -7      346.12      331.25     18.51 o 
   6  -8  -7      238.51      196.94     22.84 o 
   7  -8  -7      555.26      528.76     24.93 o 
   8  -8  -7      779.09      752.45     33.50 o 
   9  -8  -7      783.19      718.29     46.50 o 
  -3  -7  -7      746.25      753.72     42.21 o 
  -2  -7  -7       54.00       61.85     13.44 o 
  -1  -7  -7      946.87      880.30     46.23 o 
   0  -7  -7     1788.09     1809.25     72.87 o 
   1  -7  -7     1246.72     1167.46     54.58 o 
   2  -7  -7     1194.28     1118.78     52.89 o 
   3  -7  -7       18.57       12.64      5.79 o 
   4  -7  -7      596.98      523.87     22.52 o 
   5  -7  -7      960.45      919.19     31.92 o 
   6  -7  -7      793.85      807.87     30.09 o 
   7  -7  -7      448.09      424.65     20.85 o 
   8  -7  -7      219.91      231.92     59.72 o 
   9  -7  -7        3.48       11.45      7.14 o 
  10  -7  -7       39.91       22.69      9.37 o 
  -3  -6  -7       26.32       25.72      7.82 o 
  -2  -6  -7      304.57      282.39     22.47 o 
  -1  -6  -7     1094.48      986.41     46.35 o 
   0  -6  -7     3407.01     3133.48    102.51 o 
   1  -6  -7     1096.68     1022.72     46.67 o 
   2  -6  -7        1.63        4.99      4.19 o 
   3  -6  -7     1152.35     1078.68     33.19 o 
   4  -6  -7      703.78      662.73     24.61 o 
   5  -6  -7     2111.54     2164.06     54.99 o 
   6  -6  -7     3752.39     3716.94     83.52 o 
   7  -6  -7      292.48      273.24     15.48 o 
   8  -6  -7      641.40      596.53     24.77 o 
   9  -6  -7     1075.78     1129.32     57.73 o 
  10  -6  -7      874.14      937.09     54.22 o 
  11  -6  -7      129.27      175.35     25.43 o 
  -4  -5  -7     1043.95     1118.98     49.55 o 
  -3  -5  -7     1124.75     1211.48     52.07 o 
  -2  -5  -7      275.56      246.96     20.15 o 
  -1  -5  -7      257.97      240.47     19.66 o 
   0  -5  -7        8.40        4.48      4.02 o 
   1  -5  -7      333.87      306.00     22.18 o 
   2  -5  -7       29.70       31.93      5.09 o 
   3  -5  -7      820.74      828.51     29.97 o 
   4  -5  -7     1531.67     1492.97     40.79 o 
   5  -5  -7     1251.85     1195.05     34.79 o 
   6  -5  -7      304.94      281.63     14.73 o 
   7  -5  -7      148.90      150.29     19.41 o 
   8  -5  -7      732.15      732.44     26.79 o 
   9  -5  -7      990.64     1065.92     54.44 o 
  10  -5  -7      928.82      927.01     52.65 o 
  11  -5  -7      287.71      274.81     28.19 o 
  -4  -4  -7     2220.09     2408.34     81.17 o 
  -3  -4  -7     1006.44     1111.35     47.27 o 
  -1  -4  -7      318.87      274.86     20.44 o 
   0  -4  -7      817.30      758.46     36.95 o 
   1  -4  -7     3309.28     3423.86    105.05 o 
   2  -4  -7     2098.31     1998.96     47.09 o 
   3  -4  -7       49.75       55.83      6.30 o 
   4  -4  -7       23.72       23.90      9.46 o 
   5  -4  -7        2.42        6.45      5.57 o 
   6  -4  -7       57.96       60.49      7.41 o 
   7  -4  -7      329.63      341.14     19.55 o 
   8  -4  -7      896.75      962.97     47.27 o 
   9  -4  -7      629.85      625.15     38.58 o 
  10  -4  -7        6.37       10.00      6.90 o 
  11  -4  -7      226.83      196.95     25.09 o 
  -5  -3  -7      700.70      806.15     37.39 o 
  -4  -3  -7      359.27      393.52     24.41 o 
  -3  -3  -7       33.97       32.04      7.97 o 
  -2  -3  -7      596.34      555.94     29.74 o 
  -1  -3  -7     1412.36     1394.59     52.48 o 
   0  -3  -7     1543.41     1458.90     54.44 o 
   1  -3  -7     1038.03     1027.27     42.94 o 
   2  -3  -7     1747.68     1810.78     42.32 o 
   3  -3  -7      182.57      169.65      9.17 o 
   4  -3  -7      601.90      596.90     19.85 o 
   5  -3  -7     1776.50     1837.10     46.48 o 
   6  -3  -7     1101.01     1156.41     32.08 o 
   7  -3  -7     1317.72     1379.81     37.13 o 
   8  -3  -7       73.91       64.46     12.52 o 
   9  -3  -7     1160.12     1189.69     56.42 o 
  10  -3  -7     1431.13     1538.36     70.20 o 
  11  -3  -7      927.59     1092.56     59.45 o 
  12  -3  -7       96.53      114.42     21.29 o 
  -5  -2  -7        0.24       14.31      5.21 o 
  -4  -2  -7      731.34      727.08     34.10 o 
  -3  -2  -7     3171.39     3245.34     98.54 o 
  -2  -2  -7      868.85      862.21     37.61 o 
  -1  -2  -7      507.83      501.21     26.76 o 
   0  -2  -7     1662.85     1656.42     57.68 o 
   1  -2  -7      525.37      543.27     16.53 o 
   2  -2  -7        5.72       10.85      2.38 o 
   3  -2  -7     1250.85     1268.22     31.93 o 
   4  -2  -7     1832.31     1984.65     52.24 o 
   5  -2  -7      856.75      934.68     42.97 o 
   6  -2  -7      238.87      267.39     12.34 o 
   7  -2  -7      115.47      127.74      8.39 o 
   8  -2  -7     1680.23     1783.29     69.21 o 
   9  -2  -7     1678.90     1708.65     70.28 o 
  10  -2  -7     1323.69     1462.54     66.45 o 
  11  -2  -7      393.27      442.66     34.94 o 
  12  -2  -7       14.04       26.25      8.21 o 
  -5  -1  -7      513.94      477.28     25.69 o 
  -4  -1  -7     1080.40     1086.79     43.25 o 
  -3  -1  -7     6418.55     6138.16    168.40 o 
  -2  -1  -7     4721.06     4529.62    126.53 o 
  -1  -1  -7      690.88      732.82     31.84 o 
   0  -1  -7      902.01      975.00     66.11 o 
   1  -1  -7     1888.50     1838.04     39.47 o 
   2  -1  -7     3088.32     3024.00     85.19 o 
   3  -1  -7     2899.95     3085.23     63.55 o 
   4  -1  -7       78.96      105.26     10.16 o 
   5  -1  -7      893.30      979.24     26.62 o 
   6  -1  -7     2349.13     2604.13     57.10 o 
   7  -1  -7     1431.22     1664.02     64.00 o 
   8  -1  -7      437.77      416.74     27.99 o 
   9  -1  -7      189.42      179.01     18.77 o 
  10  -1  -7       75.24       94.78     16.78 o 
  11  -1  -7       31.33       24.85      9.32 o 
  12  -1  -7      130.57      186.71     24.27 o 
  -6   0  -7      313.94      318.86     20.17 o 
  -5   0  -7     1085.40     1067.23     43.06 o 
  -4   0  -7     1682.04     1603.33     55.31 o 
  -3   0  -7     3620.40     3462.71    100.96 o 
   0   0  -7      860.60      791.05     19.30 o 
   1   0  -7     5538.20     5559.44    188.15 o 
   2   0  -7     6102.92     5991.02    450.14 o 
   3   0  -7      134.65      132.66     10.80 o 
   4   0  -7      526.46      522.64     23.32 o 
   5   0  -7     5107.42     5579.16    141.89 o 
   6   0  -7     4015.91     4565.43    121.33 o 
   7   0  -7      920.38      625.81     38.60 o 
   8   0  -7      161.03      118.59     19.03 o 
   9   0  -7       12.34       10.24      7.99 o 
  11   0  -7      373.25      435.17     33.83 o 
  12   0  -7      252.85      347.12     30.80 o 
  -6   1  -7     1196.29     1075.22     42.60 o 
  -5   1  -7      442.84      426.41     23.25 o 
  -4   1  -7       68.74       87.20     11.04 o 
  -3   1  -7      128.37      147.38     12.52 o 
  -2   1  -7      764.64      697.22     30.80 o 
  -1   1  -7     1815.34     1797.48     58.63 o 
   0   1  -7      928.33      901.08     34.99 o 
   1   1  -7      113.39       82.17      5.89 o 
   2   1  -7      236.60      241.16     10.51 o 
   3   1  -7      157.87      143.11     15.76 o 
   4   1  -7     2195.01     2291.79     67.23 o 
   5   1  -7     3017.96     3420.86     91.85 o 
   8   1  -7       38.77       21.46      7.97 o 
   9   1  -7      434.40      155.11     23.37 o 
  10   1  -7     1023.46      707.80     48.97 o 
  -7   2  -7     1803.36     1834.82     62.65 o 
  -6   2  -7      800.63      758.80     34.02 o 
  -5   2  -7       11.89       35.31      7.82 o 
  -4   2  -7      643.27      696.45     31.97 o 
  -3   2  -7     2716.66     2515.14     78.87 o 
  -2   2  -7     2526.70     2441.56     49.36 o 
  -1   2  -7     3220.00     3285.70     76.79 o 
   0   2  -7       36.37       39.83      3.85 o 
   1   2  -7     1497.59     1544.51     51.82 o 
   2   2  -7     4578.78     4822.46     93.23 o 
   3   2  -7     2560.49     2728.20     57.28 o 
   4   2  -7     1425.71     1539.80     35.54 o 
   5   2  -7       28.51       21.65      3.77 o 
   6   2  -7      166.36      228.14     19.88 o 
   7   2  -7       90.66       33.69     10.46 o 
  10   2  -7      191.37       46.25     13.97 o 
  11   2  -7      124.01       50.93     14.63 o 
  -7   3  -7        8.96       28.99      8.02 o 
  -6   3  -7       74.54       93.21     13.17 o 
  -5   3  -7      327.60      293.02     20.12 o 
  -4   3  -7      299.89      288.93     19.74 o 
  -3   3  -7     1607.58     1553.66     54.37 o 
  -2   3  -7     3234.99     3252.72     96.02 o 
  -1   3  -7      197.96      190.88     14.72 o 
   0   3  -7     2759.35     2890.30     58.51 o 
   1   3  -7     3138.86     3112.52     62.70 o 
   2   3  -7     5101.41     5157.04    113.39 o 
   3   3  -7     1790.65     1780.53     53.05 o 
   4   3  -7      123.78      117.22      7.21 o 
   5   3  -7      186.00      169.21     15.52 o 
   6   3  -7     3423.47     3560.81    112.75 o 
   7   3  -7     4201.68     4839.71    150.41 o 
   8   3  -7      489.38      461.01     33.71 o 
   9   3  -7       18.70       12.47      7.07 o 
  -7   4  -7      598.89      569.09     31.41 o 
  -6   4  -7     1328.29     1397.88     54.83 o 
  -5   4  -7     2025.64     1939.19     68.48 o 
  -4   4  -7      833.39      890.73     38.24 o 
  -3   4  -7       61.56       60.08     10.15 o 
  -2   4  -7      497.06      449.61     24.24 o 
  -1   4  -7     2415.41     2305.90     72.07 o 
   0   4  -7     2121.47     1972.30     63.93 o 
   1   4  -7      635.64      569.47     17.48 o 
   2   4  -7     1346.93     1416.47     33.85 o 
   3   4  -7       95.41       73.98      6.10 o 
   4   4  -7      577.10      597.58     18.97 o 
   5   4  -7     1533.80     1574.10     57.54 o 
   6   4  -7     2708.67     2707.37     91.25 o 
   7   4  -7      605.44      637.65     35.57 o 
   8   4  -7      108.28      131.38     17.94 o 
   9   4  -7       33.30       19.32      6.78 o 
  -8   5  -7      496.93      518.89     30.80 o 
  -7   5  -7     2027.70     2063.86     73.62 o 
  -6   5  -7     2635.60     2672.81     87.64 o 
  -5   5  -7      868.09      843.37     39.06 o 
  -4   5  -7      415.72      432.53     25.02 o 
  -3   5  -7     2486.52     2442.34     78.75 o 
  -2   5  -7     3864.64     3558.46    104.35 o 
  -1   5  -7     2381.08     2205.16     71.12 o 
   0   5  -7      818.83      813.97     33.95 o 
   1   5  -7       88.59       89.92      6.74 o 
   2   5  -7     2922.85     2874.39     61.60 o 
   3   5  -7     1878.28     1803.94     42.11 o 
   4   5  -7     1396.80     1320.90     38.50 o 
   5   5  -7       58.95       53.45     10.00 o 
   6   5  -7       50.23       43.23      9.83 o 
   7   5  -7       34.96       61.68     12.54 o 
   8   5  -7       69.69       72.72     14.41 o 
   9   5  -7      666.05      814.45     47.22 o 
  10   5  -7      797.82      603.67     45.16 o 
  -8   6  -7      393.52      372.45     26.37 o 
  -7   6  -7      390.41      359.57     25.26 o 
  -6   6  -7      105.07      105.90     15.40 o 
  -5   6  -7      415.59      374.68     25.31 o 
  -4   6  -7     1099.14     1007.97     44.61 o 
  -3   6  -7     1616.04     1521.43     57.20 o 
  -2   6  -7     1032.79      945.49     40.83 o 
  -1   6  -7      486.72      474.62     25.21 o 
   0   6  -7       41.27       28.89      6.54 o 
   1   6  -7     1210.54     1074.76     42.43 o 
   2   6  -7     2247.15     2080.47     47.78 o 
   3   6  -7     1187.68     1157.34     31.22 o 
   4   6  -7      843.67      852.09     25.20 o 
   5   6  -7       15.57       26.47      7.63 o 
   6   6  -7      119.23      110.52     14.87 o 
   7   6  -7      821.84      904.78     45.65 o 
   8   6  -7     1536.29     1538.89     67.56 o 
   9   6  -7      795.30      848.28     48.34 o 
  -8   7  -7        4.42        7.82      4.92 o 
  -7   7  -7      939.89     1015.11     47.97 o 
  -6   7  -7     2477.93     2605.95     88.68 o 
  -5   7  -7     1394.55     1432.99     57.13 o 
  -4   7  -7      997.06      991.52     44.80 o 
  -3   7  -7      130.92      103.38     13.56 o 
  -2   7  -7      315.07      273.89     19.47 o 
  -1   7  -7      944.05      864.07     38.50 o 
   0   7  -7     1710.80     1612.63     57.32 o 
   1   7  -7       85.46       94.25     11.62 o 
   2   7  -7       72.16       72.67      7.40 o 
   3   7  -7      266.89      246.72     12.38 o 
   4   7  -7      176.77      142.42     14.55 o 
   5   7  -7       99.94       88.68     13.63 o 
   6   7  -7      916.78      959.36     46.47 o 
   7   7  -7     2026.90     2195.21     84.76 o 
   8   7  -7      439.52      483.15     34.15 o 
   9   7  -7       17.31       12.13      7.29 o 
  -9   8  -7        5.86        6.25      6.42 o 
  -8   8  -7      300.69      289.56     24.89 o 
  -7   8  -7     1039.29     1077.98     51.82 o 
  -6   8  -7     2643.97     2760.91     95.00 o 
  -5   8  -7     1472.77     1502.35     60.44 o 
  -4   8  -7      212.02      209.62     18.53 o 
  -3   8  -7     1090.98     1130.96     48.41 o 
  -2   8  -7     2657.56     2625.71     85.97 o 
  -1   8  -7     2209.16     2311.64     77.90 o 
   0   8  -7      470.07      444.71     26.25 o 
   1   8  -7       27.77       28.99      7.36 o 
   2   8  -7      113.45      103.18      8.58 o 
   3   8  -7      483.90      473.55     18.97 o 
   4   8  -7     3125.61     3226.35    107.47 o 
   5   8  -7     1351.63     1453.50     61.39 o 
   6   8  -7      318.56      285.63     23.59 o 
   7   8  -7       73.50      113.77     17.70 o 
   8   8  -7      200.19      201.58     22.21 o 
  -9   9  -7      312.86      364.73     28.94 o 
  -8   9  -7      457.40      453.65     32.72 o 
  -7   9  -7      970.11     1007.41     50.88 o 
  -6   9  -7      128.01      133.80     18.70 o 
  -5   9  -7      220.31      241.00     21.67 o 
  -4   9  -7      176.20      153.68     18.82 o 
  -3   9  -7      176.68      176.32     17.44 o 
  -2   9  -7      921.53      991.67     44.34 o 
  -1   9  -7      847.17      813.94     39.35 o 
   0   9  -7     1638.41     1621.66     61.24 o 
   1   9  -7       54.79       79.50     12.35 o 
   2   9  -7     4592.49     4987.36    104.18 o 
   3   9  -7     3005.79     3176.12     72.85 o 
   4   9  -7     1174.01     1200.97     54.78 o 
   5   9  -7      182.90      155.91     17.07 o 
   6   9  -7      101.77       94.20     16.01 o 
   7   9  -7      777.53      810.48     47.32 o 
  -9  10  -7     1135.68     1281.28     63.35 o 
  -8  10  -7      185.32      210.56     25.11 o 
  -7  10  -7        3.85       11.67      6.56 o 
  -6  10  -7      373.31      349.13     28.33 o 
  -5  10  -7      739.32      778.27     44.00 o 
  -4  10  -7      444.84      506.49     32.64 o 
  -3  10  -7      667.59      631.85     29.48 o 
  -2  10  -7      390.11      326.41     27.41 o 
  -1  10  -7      140.57      125.10     21.26 o 
   0  10  -7      824.37      859.51    107.10 o 
   1  10  -7     2178.57     2316.13     85.10 o 
   2  10  -7      485.22      539.85     36.07 o 
   3  10  -7      156.19      165.40     17.75 o 
   4  10  -7      308.22      261.56     23.44 o 
   5  10  -7       42.54       46.69     11.60 o 
   6  10  -7      566.86      630.09     41.51 o 
  -8  11  -7       66.35       47.71     12.57 o 
  -7  11  -7      166.59      198.24     25.19 o 
  -6  11  -7     1033.02     1217.80     60.03 o 
  -5  11  -7     1443.11     1517.94     67.10 o 
  -4  11  -7      615.12      580.97     63.47 o 
  -3  11  -7      278.90      262.55     25.40 o 
  -2  11  -7      759.81      792.98     34.46 o 
  -1  11  -7     1358.55     1374.92     73.30 o 
   0  11  -7     1416.64     1477.40     49.64 o 
   1  11  -7      750.26      760.30    100.57 o 
   2  11  -7       11.68       12.32      3.44 o 
   3  11  -7       35.28       32.67      9.30 o 
   4  11  -7      653.96      772.92     46.18 o 
   5  11  -7      881.84     1056.33     57.27 o 
  -7  12  -7      142.91      150.77     23.20 o 
  -6  12  -7      153.57      155.64     23.39 o 
  -5  12  -7       25.05       28.74      8.76 o 
  -4  12  -7       42.52       35.48      9.83 o 
  -3  12  -7      230.81      243.96     46.06 o 
  -2  12  -7      898.09      954.60     40.55 o 
  -1  12  -7     1124.81     1122.76    114.47 o 
   0  12  -7     1058.70     1038.25    201.54 o 
   1  12  -7      137.78      114.08     16.06 o 
   2  12  -7      300.14      337.31     29.71 o 
   3  12  -7     1597.22     2000.24     87.66 o 
  -5  13  -7      477.86      453.74     29.67 o 
  -4  13  -7     1343.92     1402.88     54.86 o 
  -3  13  -7      736.06      707.55     35.89 o 
  -2  13  -7      262.53      270.16     21.57 o 
  -1  13  -7       28.64       26.89      7.30 o 
   0  13  -7      148.26      181.18     19.06 o 
   1  13  -7      182.62      216.83     24.29 o 
   0 -10  -6      149.65      143.48     21.87 o 
   1 -10  -6        5.17        8.60      6.59 o 
   2 -10  -6      455.13      387.59     32.18 o 
   3 -10  -6     1295.58     1283.36     64.37 o 
   4 -10  -6     1731.35     1700.88     76.35 o 
   5 -10  -6      756.61      696.71     30.40 o 
   6 -10  -6       52.49       50.86      8.66 o 
   7 -10  -6      181.30      196.64     26.81 o 
  -2  -9  -6      119.13      140.41     20.15 o 
  -1  -9  -6      225.11      267.30     24.63 o 
   0  -9  -6      341.56      362.89     29.16 o 
   1  -9  -6      533.16      481.38     34.41 o 
   2  -9  -6      488.28      475.32     34.29 o 
   3  -9  -6      552.06      560.30     37.39 o 
   4  -9  -6      127.34       97.27     11.48 o 
   5  -9  -6        6.43        8.33      3.82 o 
   6  -9  -6      238.49      226.10     15.69 o 
   7  -9  -6      493.83      524.28     25.31 o 
   8  -9  -6      253.29      228.19     24.10 o 
   9  -9  -6      245.65      255.12     27.41 o 
  -3  -8  -6        6.92       27.70      7.48 o 
  -2  -8  -6      153.99      163.17     20.17 o 
  -1  -8  -6     1531.76     1575.85     66.72 o 
   0  -8  -6     3493.19     3492.30    116.12 o 
   1  -8  -6     1438.09     1442.32     62.45 o 
   2  -8  -6      174.21      142.44     18.96 o 
   3  -8  -6      293.82      259.11     15.26 o 
   4  -8  -6      771.55      714.88     27.70 o 
   5  -8  -6     1636.44     1526.55     45.40 o 
   6  -8  -6      574.81      562.42     36.35 o 
   7  -8  -6       61.81       45.69     17.17 o 
   8  -8  -6      203.84      166.97     14.72 o 
   9  -8  -6       92.41      113.31     20.32 o 
  10  -8  -6      201.05      221.00     27.99 o 
  -3  -7  -6       10.41       16.49      6.10 o 
  -2  -7  -6     1168.10     1188.96     53.64 o 
  -1  -7  -6     3939.97     3855.86    122.32 o 
   0  -7  -6     2254.02     2115.49     78.15 o 
   1  -7  -6       84.12       83.98     14.38 o 
   2  -7  -6      228.37      209.94     12.89 o 
   3  -7  -6     1875.29     1756.81     47.21 o 
   4  -7  -6     1926.41     1860.14     49.38 o 
   5  -7  -6     1182.66     1106.50     35.09 o 
   6  -7  -6        9.57        3.12      3.20 o 
   7  -7  -6      568.50      552.51     24.98 o 
   8  -7  -6     1527.97     1490.79     44.72 o 
   9  -7  -6     1152.87     1192.52     60.37 o 
  10  -7  -6      618.66      662.71     44.70 o 
  11  -7  -6      167.50      166.39     25.23 o 
  -3  -6  -6     2071.37     2067.56     75.63 o 
  -2  -6  -6     1394.92     1418.66     57.37 o 
  -1  -6  -6      253.72      252.94     20.27 o 
   0  -6  -6      152.75      140.96     16.47 o 
   1  -6  -6     1005.66      951.62     29.09 o 
   2  -6  -6     1053.88     1066.85     31.82 o 
   3  -6  -6      612.75      631.26     22.88 o 
   4  -6  -6       43.02       38.05     13.15 o 
   5  -6  -6      269.23      224.78     22.90 o 
   6  -6  -6      163.60      173.76     11.40 o 
   7  -6  -6     1256.51     1204.07     36.55 o 
   8  -6  -6     1820.99     1770.22     48.55 o 
   9  -6  -6     1087.68     1077.01     55.14 o 
  10  -6  -6      378.05      338.43     30.00 o 
  11  -6  -6        7.18       12.28      8.28 o 
  -4  -5  -6     2153.36     2197.37     75.99 o 
  -3  -5  -6      954.86     1007.41     43.49 o 
  -2  -5  -6       37.29       36.37      8.98 o 
  -1  -5  -6      371.27      400.18     24.82 o 
   0  -5  -6     1862.18     1947.89     68.19 o 
   1  -5  -6     2219.02     2345.55     53.61 o 
   2  -5  -6      654.95      631.71     21.36 o 
   3  -5  -6       32.42       30.09      4.95 o 
   4  -5  -6     1225.37     1223.57     33.90 o 
   5  -5  -6      516.62      526.42     19.88 o 
   6  -5  -6      964.65      966.69     33.77 o 
   7  -5  -6     1478.55     1486.44     40.59 o 
   8  -5  -6       22.81       25.46      4.95 o 
  10  -5  -6        4.94       14.19      7.05 o 
  11  -5  -6      235.33      221.46     26.74 o 
  -4  -4  -6       89.10       83.23     11.94 o 
  -3  -4  -6      334.53      341.99     22.04 o 
  -2  -4  -6      152.22      137.67     13.59 o 
  -1  -4  -6      139.07      120.45     12.45 o 
   0  -4  -6     2821.74     2931.55     91.59 o 
   1  -4  -6      585.09      573.55     18.83 o 
   2  -4  -6       12.92       16.86      3.32 o 
   3  -4  -6      176.89      168.87      9.23 o 
   4  -4  -6     1554.39     1535.96     38.16 o 
   5  -4  -6     3715.62     3755.24     78.55 o 
   6  -4  -6     2243.12     2240.47     52.40 o 
   7  -4  -6      671.71      683.99     23.19 o 
   8  -4  -6      498.62      486.03     30.71 o 
   9  -4  -6     1215.74     1222.19     57.37 o 
  10  -4  -6     2164.25     2256.99     90.72 o 
  11  -4  -6      540.00      586.04     41.60 o 
  12  -4  -6       72.50       79.33     16.49 o 
  -5  -3  -6      298.31      318.18     20.32 o 
  -4  -3  -6     1346.36     1423.02     52.50 o 
  -3  -3  -6     1571.56     1672.71     57.71 o 
  -2  -3  -6      517.90      488.52     26.18 o 
  -1  -3  -6       18.95       27.92      6.78 o 
   0  -3  -6      100.42      102.09      6.05 o 
   1  -3  -6       79.20       79.48      5.99 o 
   2  -3  -6      386.62      394.58     13.99 o 
   3  -3  -6     1766.85     1789.34     41.89 o 
   4  -3  -6     1308.98     1319.12     32.88 o 
   5  -3  -6      685.11      704.78     21.71 o 
   6  -3  -6      168.32      152.38      9.13 o 
   7  -3  -6        3.13        3.13      2.09 o 
   8  -3  -6     2303.35     2533.39     89.92 o 
   9  -3  -6     2356.01     2544.20     93.65 o 
  10  -3  -6     1052.84     1099.72     55.63 o 
  11  -3  -6       27.68       21.31      7.77 o 
  12  -3  -6      287.96      290.74     28.70 o 
  -5  -2  -6     1648.81     1747.88     59.06 o 
  -4  -2  -6     2265.47     2320.72     71.73 o 
  -3  -2  -6     2953.01     3087.98     90.64 o 
  -2  -2  -6       65.51       64.61      9.66 o 
  -1  -2  -6       74.89       61.17      9.57 o 
   0  -2  -6     2415.06     2439.98     78.50 o 
   1  -2  -6     4250.59     4219.05     93.35 o 
   2  -2  -6     3947.84     4056.95     79.77 o 
   3  -2  -6      623.23      622.92     18.46 o 
   4  -2  -6        6.29        6.14      2.18 o 
   5  -2  -6     1058.52     1040.42     27.37 o 
   6  -2  -6     2036.97     2224.48     49.39 o 
   7  -2  -6     1940.83     2020.63     46.51 o 
   8  -2  -6     1058.89     1098.42     48.89 o 
   9  -2  -6       80.12       68.41     12.83 o 
  10  -2  -6       96.35      109.75     17.05 o 
  11  -2  -6      119.98      107.88     17.97 o 
  12  -2  -6      283.33      339.49     30.37 o 
  -5  -1  -6     1175.52     1272.49     45.48 o 
  -4  -1  -6     1092.51     1102.73     41.24 o 
  -3  -1  -6      257.35      276.92     17.05 o 
  -2  -1  -6      638.44      601.20     27.10 o 
  -1  -1  -6      733.03      690.15     29.23 o 
   0  -1  -6     2332.04     2287.52     84.70 o 
   1  -1  -6     2324.19     2256.15     46.05 o 
   2  -1  -6     2663.01     2726.51     58.70 o 
   3  -1  -6      173.64      178.85      8.25 o 
   4  -1  -6     3424.29     3657.45     72.68 o 
   5  -1  -6     4948.90     5482.13    142.61 o 
   6  -1  -6     1886.27     1996.22     58.46 o 
   7  -1  -6     1459.53     1545.67     60.95 o 
   8  -1  -6      142.44      117.06     15.69 o 
   9  -1  -6      794.60      839.52     44.00 o 
  10  -1  -6     1166.82     1371.02     62.29 o 
  11  -1  -6      891.85     1073.81     55.70 o 
  12  -1  -6      244.37      265.15     26.23 o 
  -6   0  -6     1328.21     1364.80     48.77 o 
  -5   0  -6       60.85       65.43      9.57 o 
  -4   0  -6      963.78      910.35     35.86 o 
  -3   0  -6     1909.40     1798.35     58.48 o 
  -2   0  -6     3104.73     2935.39     85.63 o 
  -1   0  -6     1022.87      966.00     36.45 o 
   0   0  -6       34.30       40.05      2.61 o 
   1   0  -6      341.96      350.82     15.58 o 
   2   0  -6     1141.86     1193.18     40.93 o 
   3   0  -6      354.11      369.47     18.14 o 
   4   0  -6      759.06      740.33     27.53 o 
   5   0  -6     1993.78     2213.47     61.17 o 
   7   0  -6       75.55       31.38      9.30 o 
   8   0  -6      761.13      622.39     40.37 o 
  11   0  -6      522.30      614.33     40.88 o 
  12   0  -6      223.94      273.02     26.57 o 
  -6   1  -6       71.61       82.41     10.29 o 
  -5   1  -6      599.21      543.37     25.96 o 
  -4   1  -6     2224.87     2204.82     68.73 o 
  -3   1  -6     4133.36     4012.81    110.26 o 
  -2   1  -6     3013.60     3039.45     87.76 o 
  -1   1  -6      434.85      479.13     22.91 o 
   0   1  -6     2818.44     3143.24    158.06 o 
   1   1  -6      347.23      282.24     19.43 o 
   2   1  -6     6383.14     6752.24    122.34 o 
   3   1  -6     3005.59     3155.27    106.40 o 
   4   1  -6      501.32      482.85     23.18 o 
   5   1  -6      383.85      381.41     16.23 o 
   8   1  -6      175.80       31.48     10.27 o 
  10   1  -6      140.83       76.77     17.65 o 
  11   1  -6       21.60       46.23     14.22 o 
  12   1  -6       66.28       92.87     19.47 o 
  -7   2  -6      622.24      595.41     28.31 o 
  -6   2  -6      394.19      403.88     22.98 o 
  -5   2  -6      578.28      543.81     27.00 o 
  -4   2  -6      787.46      746.19     31.87 o 
  -3   2  -6      196.86      183.08     14.02 o 
  -2   2  -6      647.80      700.90     29.98 o 
  -1   2  -6      123.47      134.43      5.86 o 
   0   2  -6     5627.75     5685.03    106.30 o 
   1   2  -6    11811.86    12142.04    216.41 o 
   2   2  -6     6513.74     7072.42    131.39 o 
   3   2  -6      309.47      394.79     13.20 o 
   4   2  -6      632.56      687.63     19.20 o 
   5   2  -6     3237.29     3444.21     68.68 o 
   6   2  -6     1761.70     1980.97     71.71 o 
   7   2  -6     1341.63     1067.78     51.94 o 
   8   2  -6      507.25      215.14     22.13 o 
   9   2  -6      132.03       18.36      8.02 o 
  11   2  -6      552.73      245.31     31.53 o 
  -7   3  -6     1028.86     1015.01     42.06 o 
  -6   3  -6     2279.17     2211.48     71.80 o 
  -5   3  -6      711.29      737.42     33.47 o 
  -4   3  -6      253.77      261.18     17.56 o 
  -3   3  -6      380.17      344.89     20.25 o 
  -2   3  -6     2910.58     2658.52     79.09 o 
  -1   3  -6     7393.88     7383.88    190.63 o 
   0   3  -6     4120.80     4181.37    115.11 o 
   1   3  -6      165.55      145.80      9.40 o 
   2   3  -6      597.97      621.96     24.24 o 
   3   3  -6      951.63      953.87     24.35 o 
   4   3  -6     1590.93     1566.51     36.69 o 
   5   3  -6     1865.20     1972.88     61.15 o 
   6   3  -6     1027.21     1070.66     45.50 o 
   7   3  -6       15.99       19.16      6.88 o 
   8   3  -6      246.84      208.31     21.43 o 
  -7   4  -6     1222.16     1244.01     50.27 o 
  -6   4  -6     1752.76     1693.13     60.98 o 
  -5   4  -6      524.72      541.65     27.66 o 
  -4   4  -6      461.79      379.23     22.04 o 
  -3   4  -6     5355.85     5107.52    139.27 o 
  -2   4  -6     8723.58     8341.84    213.95 o 
  -1   4  -6     4965.88     4787.91    132.83 o 
   0   4  -6       94.28      106.04      9.81 o 
   1   4  -6      998.33      868.11     22.84 o 
   2   4  -6     5918.33     5690.13    107.78 o 
   3   4  -6     8901.81     9351.32    172.83 o 
   4   4  -6     1999.41     2030.44     44.69 o 
   5   4  -6      147.16      172.37     14.87 o 
   6   4  -6      396.57      407.93     25.45 o 
   7   4  -6     1833.31     1836.93     70.20 o 
   8   4  -6      389.15      379.18     27.49 o 
   9   4  -6      206.52      226.40     23.27 o 
  10   4  -6      229.47      137.89     22.67 o 
  11   4  -6       56.96       16.25      8.50 o 
  -8   5  -6       86.65       92.53     13.34 o 
  -7   5  -6       23.19       21.33      7.19 o 
  -6   5  -6       74.66       64.27     11.36 o 
  -5   5  -6      218.82      202.79     16.18 o 
  -4   5  -6     2382.81     2331.91     75.39 o 
  -2   5  -6     1359.77     1284.93     45.87 o 
  -1   5  -6      144.21      154.43     12.28 o 
   0   5  -6     1323.74     1231.83     43.25 o 
   1   5  -6     3275.74     3249.29     92.60 o 
   2   5  -6     3675.98     3547.66     71.96 o 
   3   5  -6     2155.38     2165.11     47.34 o 
   4   5  -6        5.22        6.04      2.23 o 
   5   5  -6      593.15      588.00     30.22 o 
   6   5  -6     1083.01     1067.76     46.57 o 
   7   5  -6     1759.82     1777.89     69.62 o 
   8   5  -6      329.85      238.58     21.77 o 
   9   5  -6      606.35      738.92     43.59 o 
  10   5  -6      112.24       78.29     17.61 o 
  -8   6  -6      112.52      112.80     15.79 o 
  -7   6  -6     1574.75     1648.57     62.99 o 
  -6   6  -6     2829.54     2899.94     93.50 o 
  -5   6  -6      748.64      681.65     33.47 o 
  -4   6  -6      307.21      291.11     19.45 o 
  -3   6  -6      764.46      720.40     33.13 o 
  -2   6  -6     1302.56     1274.11     47.37 o 
  -1   6  -6     2236.35     2220.10     69.82 o 
   0   6  -6      512.40      451.23     23.42 o 
   1   6  -6      421.08      400.54     20.95 o 
   2   6  -6      162.07      166.13      9.08 o 
   3   6  -6       45.82       46.19      5.42 o 
   4   6  -6       53.46       42.00      5.79 o 
   5   6  -6      521.49      514.80     28.96 o 
   6   6  -6      663.11      695.77     36.49 o 
   7   6  -6     1441.67     1481.35     62.48 o 
   8   6  -6      429.70      448.85     31.53 o 
   9   6  -6      127.81      111.52     18.50 o 
  -8   7  -6      892.65      880.08     43.88 o 
  -7   7  -6     1647.49     1711.97     65.72 o 
  -6   7  -6      944.64      914.81     42.57 o 
  -5   7  -6      137.84      137.62     16.18 o 
  -4   7  -6       45.88       44.82      9.76 o 
  -3   7  -6     2056.62     2042.86     69.60 o 
  -2   7  -6     3250.38     3139.80     95.12 o 
  -1   7  -6     1923.50     1901.91     87.28 o 
   0   7  -6      437.16      393.41     17.86 o 
   1   7  -6      323.76      296.19     18.31 o 
   2   7  -6     1183.52     1123.80     42.69 o 
   3   7  -6      317.29      300.95     13.58 o 
   4   7  -6     1207.51     1132.88     48.00 o 
   5   7  -6     1130.02     1090.13     48.31 o 
   6   7  -6       98.01      100.14     15.09 o 
   7   7  -6      461.36      461.40     31.09 o 
   8   7  -6      575.55      578.15     37.66 o 
   9   7  -6      841.03      777.21     47.10 o 
  -9   8  -6      697.43      696.32     40.05 o 
  -8   8  -6      243.45      270.50     23.15 o 
  -7   8  -6       59.16       52.14     10.90 o 
  -6   8  -6       84.75       86.26     14.53 o 
  -5   8  -6      687.55      688.62     37.00 o 
  -4   8  -6      788.30      774.66     37.75 o 
  -3   8  -6     1206.25     1252.84     40.10 o 
  -2   8  -6      706.09      683.77     29.75 o 
  -1   8  -6      403.88      409.40     19.53 o 
   0   8  -6       85.12       93.26     11.55 o 
   1   8  -6      469.27      481.47     20.93 o 
   2   8  -6      736.13      772.42     27.41 o 
   3   8  -6     3257.71     3213.21     70.75 o 
   4   8  -6     2053.70     2175.93     79.31 o 
   5   8  -6       13.43       23.61      7.56 o 
   6   8  -6      854.68      855.84     44.87 o 
   7   8  -6     1521.24     1748.32     73.79 o 
   8   8  -6     1187.55     1247.83     61.99 o 
  -9   9  -6      868.85      933.04     49.14 o 
  -8   9  -6       55.94       60.32     12.13 o 
  -7   9  -6      656.82      644.14     38.43 o 
  -6   9  -6     2165.66     2484.79     87.76 o 
  -5   9  -6     2153.13     2083.73    130.20 o 
  -4   9  -6      541.79      496.44     24.89 o 
  -3   9  -6       23.25       10.54      4.34 o 
  -2   9  -6      124.25      122.61     12.75 o 
  -1   9  -6      652.83      687.52     61.66 o 
   0   9  -6     1061.97     1127.95     39.74 o 
   1   9  -6      984.44      944.94     42.03 o 
   2   9  -6       25.36       27.79     11.68 o 
   3   9  -6      390.39      424.03     18.43 o 
   4   9  -6       53.88       46.96     11.24 o 
   5   9  -6      230.51      225.82     21.04 o 
   6   9  -6      485.03      549.84     35.99 o 
   7   9  -6      707.65      765.41     45.53 o 
  -9  10  -6        1.36        2.64      6.08 o 
  -8  10  -6       22.64       33.93      9.64 o 
  -7  10  -6      831.79      829.61     46.45 o 
  -6  10  -6     2724.78     2638.20    154.73 o 
  -5  10  -6      945.06      928.11     37.88 o 
  -4  10  -6       26.49       24.51      6.12 o 
  -3  10  -6      292.95      277.48     18.31 o 
  -2  10  -6     1914.43     1958.25     58.35 o 
  -1  10  -6     2588.57     2624.29     70.41 o 
   0  10  -6      724.60      749.26     30.51 o 
   1  10  -6      582.15      603.54     52.59 o 
   2  10  -6      275.72      268.91     16.49 o 
   3  10  -6     1352.14     1568.34     67.66 o 
   4  10  -6      216.00      265.00     23.68 o 
   5  10  -6      342.16      306.90     26.37 o 
   6  10  -6      274.52      273.77     25.74 o 
  -9  11  -6      632.17      664.70     43.13 o 
  -8  11  -6      500.73      537.95     37.78 o 
  -7  11  -6      285.55      341.28     29.23 o 
  -6  11  -6        4.28        2.37      9.18 o 
  -5  11  -6      283.73      252.38     38.42 o 
  -4  11  -6      696.36      717.58     33.35 o 
  -3  11  -6      308.34      329.64     24.23 o 
  -2  11  -6      562.06      553.49     27.61 o 
  -1  11  -6      560.20      491.39     41.04 o 
   0  11  -6      185.07      154.94     28.70 o 
   1  11  -6      132.83      137.94     18.10 o 
   2  11  -6      866.71      884.82     35.05 o 
   3  11  -6      212.65      261.68     24.43 o 
   4  11  -6      355.42      333.68     28.94 o 
   5  11  -6      205.32      213.30     23.20 o 
  -7  12  -6       56.57       58.53     14.08 o 
  -6  12  -6      652.51      636.58     34.31 o 
  -5  12  -6     1679.63     1676.40     82.03 o 
  -4  12  -6     1633.31     1548.72     84.56 o 
  -3  12  -6      483.57      481.17     38.30 o 
  -2  12  -6       48.22       50.32     12.29 o 
  -1  12  -6       55.77       56.25     21.33 o 
   0  12  -6      375.88      350.59     30.10 o 
   1  12  -6      685.30      662.36     47.45 o 
   3  12  -6       69.78       90.09     16.98 o 
  -6  13  -6      442.37      415.48     28.25 o 
  -5  13  -6     1566.66     1588.64     64.88 o 
  -4  13  -6     1012.37      944.17     70.77 o 
  -3  13  -6       70.61       59.58     14.11 o 
  -2  13  -6      223.49      273.97     21.43 o 
  -1  13  -6     1039.33     1079.06     58.23 o 
   0  13  -6     1159.80     1225.65     47.98 o 
   1  13  -6      532.58      482.27     41.31 o 
   2 -11  -5      104.29       95.24     18.38 o 
   3 -11  -5     1222.86     1073.38     58.22 o 
   4 -11  -5      353.83      321.61     29.51 o 
   5 -11  -5      107.31      101.54     17.63 o 
  -1 -10  -5      541.08      576.89     38.70 o 
   0 -10  -5       96.24       83.31     16.95 o 
   1 -10  -5      195.17      151.98     21.99 o 
   2 -10  -5      168.47      171.89     23.20 o 
   3 -10  -5      108.08      112.32     14.24 o 
   4 -10  -5        5.89        2.85      3.48 o 
   5 -10  -5      379.66      355.53     20.34 o 
   6 -10  -5      788.34      740.60     31.16 o 
   7 -10  -5      545.69      549.45     38.89 o 
   8 -10  -5      462.13      439.46     35.55 o 
  -2  -9  -5      857.08      920.52     48.22 o 
  -1  -9  -5     1248.69     1300.87     59.62 o 
   0  -9  -5      732.99      674.70     40.08 o 
   1  -9  -5      430.11      400.03     29.71 o 
   2  -9  -5        8.91        9.26      3.99 o 
   3  -9  -5      841.49      795.79     30.32 o 
   4  -9  -5     1899.16     1817.44     51.84 o 
   5  -9  -5     1694.80     1565.00     47.27 o 
   6  -9  -5      142.30      123.07     12.53 o 
   7  -9  -5      304.03      241.25     23.80 o 
   8  -9  -5      222.65      219.86     23.68 o 
   9  -9  -5      170.19      162.86     23.97 o 
  -3  -8  -5      282.51      269.87     22.06 o 
  -2  -8  -5      664.77      673.10     37.90 o 
  -1  -8  -5     1176.13     1152.81     52.38 o 
   0  -8  -5      166.32      152.98     18.86 o 
   1  -8  -5       97.32      100.14     15.91 o 
   2  -8  -5     1132.01     1068.55     34.17 o 
   3  -8  -5     2288.44     2168.47     76.50 o 
   4  -8  -5     1830.21     1696.03     47.25 o 
   5  -8  -5      715.31      657.95     37.72 o 
   6  -8  -5      258.56      232.98     14.63 o 
   7  -8  -5     1562.09     1473.91     44.57 o 
   8  -8  -5     2081.17     1980.82     83.96 o 
   9  -8  -5      793.30      747.61     47.20 o 
  10  -8  -5      317.98      269.77     28.50 o 
  -3  -7  -5      897.16      939.58     44.20 o 
  -2  -7  -5      257.07      242.04     20.22 o 
  -1  -7  -5       34.13       49.84     10.51 o 
   0  -7  -5     1401.88     1392.09     56.42 o 
   1  -7  -5     1839.60     1831.14     46.98 o 
   2  -7  -5      709.79      684.20     24.43 o 
   3  -7  -5      611.70      592.73     22.64 o 
   4  -7  -5       48.90       56.89      7.64 o 
   5  -7  -5      118.34      122.55     10.87 o 
   6  -7  -5     1304.33     1245.92     37.53 o 
   7  -7  -5      907.19      921.59     31.30 o 
   8  -7  -5      416.29      431.12     20.22 o 
   9  -7  -5      284.37      264.20     24.97 o 
  10  -7  -5      259.30      233.30     25.38 o 
  11  -7  -5      146.62      154.91     24.17 o 
  -4  -6  -5      818.78      885.16     40.08 o 
  -3  -6  -5      157.89      150.43     15.01 o 
  -2  -6  -5       37.86       39.74      9.42 o 
  -1  -6  -5     1807.49     1824.38     66.06 o 
   0  -6  -5     6174.08     6134.35    170.70 o 
   1  -6  -5     1230.81     1249.62     34.32 o 
   2  -6  -5      112.85      122.68      9.19 o 
   3  -6  -5     1007.53     1052.42     30.90 o 
   4  -6  -5     1718.32     1696.21     43.49 o 
   5  -6  -5     2046.65     2014.23     49.75 o 
   6  -6  -5     1130.51     1110.81     33.12 o 
   7  -6  -5      204.28      189.39     11.94 o 
   8  -6  -5        0.56        2.39      2.64 o 
   9  -6  -5      150.67      161.28     20.83 o 
  10  -6  -5      243.66      250.74     25.21 o 
  11  -6  -5      214.56      203.93     26.23 o 
  -4  -5  -5       51.60       58.53      9.71 o 
  -3  -5  -5       54.57       56.35      9.69 o 
  -2  -5  -5     1930.69     1883.23     64.76 o 
  -1  -5  -5      755.72      809.92     35.65 o 
   0  -5  -5      268.87      248.32     11.53 o 
   1  -5  -5       97.71      102.15      7.61 o 
   2  -5  -5      104.61       91.97      8.42 o 
   3  -5  -5     2089.72     2180.31     50.30 o 
   4  -5  -5     2038.60     2149.72     50.00 o 
   5  -5  -5     1820.19     1895.49     46.79 o 
   6  -5  -5     1808.94     1715.83     65.41 o 
   7  -5  -5       72.57       73.47      7.92 o 
   8  -5  -5     1352.19     1347.72     37.68 o 
   9  -5  -5     1061.34     1095.66     53.47 o 
  10  -5  -5      995.30     1058.12     55.29 o 
  11  -5  -5      154.20      153.02     22.04 o 
  12  -5  -5       21.62       30.10     10.85 o 
  -4  -4  -5     2511.46     2711.80     82.51 o 
  -3  -4  -5     1199.97     1276.48     46.79 o 
  -2  -4  -5       42.84       54.58      9.11 o 
  -1  -4  -5       38.16       40.95      8.02 o 
   0  -4  -5      526.71      513.04     16.57 o 
   1  -4  -5     2441.85     2498.97     53.45 o 
   2  -4  -5     2319.92     2571.61     55.61 o 
   3  -4  -5      407.49      399.63     14.64 o 
   4  -4  -5      472.93      422.15     15.48 o 
   5  -4  -5       92.72      103.32      7.16 o 
   6  -4  -5       14.41       15.67      3.08 o 
   7  -4  -5      690.40      655.19     21.88 o 
   8  -4  -5     1544.90     1597.42     64.37 o 
   9  -4  -5      413.92      422.07     29.81 o 
  10  -4  -5      413.76      479.17     33.88 o 
  11  -4  -5       49.08       60.44     13.32 o 
  12  -4  -5      540.05      576.50     41.60 o 
  -5  -3  -5     1122.44     1215.82     43.76 o 
  -4  -3  -5     2273.03     2399.14     73.47 o 
  -3  -3  -5     1712.21     1802.51     58.36 o 
  -2  -3  -5      227.38      226.72     15.64 o 
  -1  -3  -5      891.52      860.42     34.68 o 
   0  -3  -5     5963.67     6155.33    220.43 o 
   1  -3  -5     8803.20     9236.73    169.35 o 
   2  -3  -5     2543.09     2577.67     53.98 o 
   3  -3  -5       38.53       39.14      4.56 o 
   4  -3  -5      819.90      814.28     22.55 o 
   5  -3  -5     2816.92     2945.43     61.74 o 
   6  -3  -5     1167.34     1235.58     31.80 o 
   7  -3  -5      555.93      562.68     18.95 o 
   8  -3  -5       97.72      112.90     15.14 o 
   9  -3  -5      349.06      306.27     24.48 o 
  10  -3  -5      360.98      354.43     27.92 o 
  11  -3  -5      625.78      650.89     41.85 o 
  12  -3  -5      313.54      226.16     24.39 o 
  -5  -2  -5      325.47      295.93     17.56 o 
  -4  -2  -5       35.35       44.82      7.75 o 
  -3  -2  -5      184.72      203.20     14.05 o 
  -2  -2  -5     1848.03     1815.32     58.22 o 
  -1  -2  -5     2788.47     2814.07     83.23 o 
   0  -2  -5     3740.94     3936.42    146.18 o 
   1  -2  -5     1577.31     1612.69     35.15 o 
   2  -2  -5      503.37      555.58     21.48 o 
   3  -2  -5     1268.91     1256.44     29.67 o 
   4  -2  -5     2804.79     3052.03     61.21 o 
   5  -2  -5     4594.68     4847.54     93.45 o 
   6  -2  -5     1225.43     1326.91     32.24 o 
   7  -2  -5       60.73       60.35     10.24 o 
   8  -2  -5      472.44      512.30     29.86 o 
   9  -2  -5     2464.66     2496.88     89.80 o 
  10  -2  -5     2322.62     2333.12     88.90 o 
  11  -2  -5      597.49      658.35     41.22 o 
  12  -2  -5       52.33       46.98     11.84 o 
  -5  -1  -5      263.29      249.62     15.35 o 
  -4  -1  -5     3338.48     3244.81     91.44 o 
  -3  -1  -5     4780.63     4571.17    124.59 o 
  -1  -1  -5       21.27       12.69      3.85 o 
   0  -1  -5      100.23       91.29      4.28 o 
   1  -1  -5      195.59      130.57      9.37 o 
   2  -1  -5     1264.74     1263.92     41.35 o 
   3  -1  -5     1622.60     1718.17     36.84 o 
   4  -1  -5      435.54      419.99     18.09 o 
   5  -1  -5      275.42      266.46     10.75 o 
   6  -1  -5      192.97      207.41     12.68 o 
   7  -1  -5      308.78      296.07     21.96 o 
   8  -1  -5     1326.22     1563.37     63.28 o 
   9  -1  -5     2166.47     2262.65     84.35 o 
  10  -1  -5      677.08      694.60     40.20 o 
  11  -1  -5       98.39      113.94     17.61 o 
  12  -1  -5       15.65       24.70      8.04 o 
  -6   0  -5      169.94      151.77     11.91 o 
  -5   0  -5     2724.42     2759.17     78.97 o 
  -4   0  -5     3177.04     3177.24     88.97 o 
  -3   0  -5     2214.45     2018.79     62.12 o 
  -2   0  -5      103.33       82.94      8.06 o 
  -1   0  -5      169.05      152.03     11.02 o 
   0   0  -5     2236.69     2368.94     62.02 o 
   1   0  -5     3640.61     3607.64     98.42 o 
   2   0  -5     2115.94     2118.18     60.20 o 
   3   0  -5      916.38      883.74     29.59 o 
   4   0  -5      573.41      662.40     23.20 o 
   8   0  -5      440.68      217.25     21.99 o 
   9   0  -5       31.02       21.43      9.20 o 
  10   0  -5      124.16      138.06     20.68 o 
  11   0  -5       56.85       82.97     16.42 o 
  12   0  -5      412.41      499.71     36.79 o 
  -6   1  -5     2468.77     2354.29     71.15 o 
  -5   1  -5      290.39      265.68     16.01 o 
  -4   1  -5       68.54       95.22      9.30 o 
  -3   1  -5       15.71       21.67      5.57 o 
  -2   1  -5        7.23       17.36      4.79 o 
  -1   1  -5     1058.05     1096.29     41.42 o 
   0   1  -5      315.47      293.21     11.12 o 
   1   1  -5     2539.76     2497.19     49.11 o 
   2   1  -5     6682.04     7184.83    131.16 o 
   3   1  -5      308.64      329.28     11.02 o 
   4   1  -5      934.50      948.79     23.43 o 
   8   1  -5      123.90       11.21      5.91 o 
  10   1  -5     1230.03      578.46     42.40 o 
  12   1  -5      196.63      186.42     17.41 o 
  -7   2  -5     1415.67     1358.89     48.14 o 
  -6   2  -5      513.91      549.98     26.18 o 
  -5   2  -5      116.04      112.87     10.70 o 
  -4   2  -5      417.20      381.85     20.46 o 
  -3   2  -5     2941.67     2942.07     85.34 o 
  -2   2  -5     1754.68     1617.72     52.21 o 
  -1   2  -5     3632.13     3589.02     99.43 o 
   0   2  -5      226.21      238.24      8.19 o 
   1   2  -5      237.27      308.08     13.54 o 
   2   2  -5     1368.81     1386.88     31.02 o 
   3   2  -5     7266.48     8049.97    172.88 o 
   4   2  -5     1292.46     1310.56     36.81 o 
   5   2  -5      731.28      745.44     19.22 o 
   6   2  -5      184.94      210.64     17.24 o 
   7   2  -5      322.68      268.34     22.96 o 
   8   2  -5      271.79      114.18     18.19 o 
  11   2  -5      120.17       50.71     15.01 o 
  -7   3  -5      528.33      522.21     26.44 o 
  -6   3  -5      391.64      371.63     21.58 o 
  -5   3  -5       56.46       47.92      8.40 o 
  -4   3  -5     3722.04     3758.71    106.09 o 
  -3   3  -5     6714.95     6507.51    169.49 o 
  -2   3  -5     4245.70     4274.47    112.85 o 
  -1   3  -5     3256.76     3266.19     91.13 o 
   0   3  -5     1234.73     1233.81     39.98 o 
   1   3  -5    10413.12    10131.42    182.86 o 
   2   3  -5    10127.03    10110.66    180.83 o 
   3   3  -5     2282.58     2192.46     45.73 o 
   4   3  -5       30.55       30.00      3.69 o 
   5   3  -5      662.93      605.78     29.13 o 
   6   3  -5     1336.16     1375.53     53.47 o 
   7   3  -5     1364.21     1465.35     58.41 o 
   8   3  -5      750.73      753.43     42.40 o 
   9   3  -5      307.33      127.43     19.95 o 
  11   3  -5      109.28       12.86      7.51 o 
  -7   4  -5      162.69      166.85     14.24 o 
  -6   4  -5      466.63      431.22     23.93 o 
  -5   4  -5     1195.75     1259.67     44.82 o 
  -4   4  -5     1312.66     1219.84     44.99 o 
  -3   4  -5     1201.21     1179.69     42.33 o 
  -2   4  -5       62.48       44.44      7.26 o 
  -1   4  -5     1797.66     1756.67     55.48 o 
   0   4  -5     2674.29     2563.45     74.51 o 
   1   4  -5     4391.80     4507.02    118.35 o 
   2   4  -5     2158.78     2119.37     44.77 o 
   3   4  -5      968.64      987.57     29.54 o 
   4   4  -5      205.80      179.83      8.22 o 
   5   4  -5     2707.19     2746.82     87.52 o 
   6   4  -5     1914.38     2004.63     71.10 o 
   7   4  -5     1761.06     1859.54     70.18 o 
   8   4  -5      153.32      164.07     17.07 o 
   9   4  -5       77.33       85.92     16.15 o 
  10   4  -5      568.84      278.05     28.36 o 
  -8   5  -5      651.89      673.08     33.81 o 
  -7   5  -5     2550.25     2568.70     83.40 o 
  -6   5  -5     2557.93     2542.84     81.85 o 
  -5   5  -5     1071.09     1096.45     42.84 o 
  -4   5  -5       22.70       32.57      6.83 o 
  -3   5  -5     2320.35     2219.84     68.90 o 
  -2   5  -5     3740.46     3827.09    104.95 o 
  -1   5  -5     4434.48     4629.17    123.43 o 
   0   5  -5      473.77      436.65     21.24 o 
   1   5  -5       31.86       32.21      5.84 o 
   2   5  -5       57.81       61.55     11.94 o 
   3   5  -5      654.95      577.31     17.60 o 
   4   5  -5     1775.36     1678.40     38.26 o 
   5   5  -5       28.27       36.45      7.73 o 
   6   5  -5        4.60        9.08      5.28 o 
   7   5  -5      101.47      119.63     15.84 o 
   8   5  -5       91.07       96.99     15.57 o 
   9   5  -5       80.39       98.49     16.52 o 
  10   5  -5      949.73      978.93     58.41 o 
  -8   6  -5      697.59      753.40     37.22 o 
  -7   6  -5      985.07      955.83     42.96 o 
  -6   6  -5      316.65      274.98     19.47 o 
  -5   6  -5       66.56       60.01     10.15 o 
  -4   6  -5      699.09      661.65     30.85 o 
  -3   6  -5     5985.40     6000.12    126.84 o 
  -2   6  -5     3812.70     3817.02     84.69 o 
  -1   6  -5     2541.08     2427.48     58.25 o 
   0   6  -5      146.12      145.51      9.40 o 
   1   6  -5     1308.92     1219.27     89.90 o 
   2   6  -5     3253.54     3187.12     95.86 o 
   3   6  -5     2199.39     2100.41     46.91 o 
   4   6  -5      421.39      425.86     15.29 o 
   5   6  -5      198.24      166.80     15.30 o 
   6   6  -5      101.39      103.86     14.29 o 
   7   6  -5      880.47      971.52     46.93 o 
   8   6  -5     1099.17     1114.16     53.91 o 
   9   6  -5      581.63      635.30     40.05 o 
  10   6  -5      369.04      436.19     35.67 o 
  -8   7  -5        0.52       15.69      5.88 o 
  -7   7  -5       68.34       62.58     11.53 o 
  -6   7  -5     1003.16     1029.64     44.97 o 
  -5   7  -5      748.20      709.74     34.34 o 
  -4   7  -5      908.56      861.12     66.20 o 
  -3   7  -5     1648.77     1709.30     47.14 o 
  -2   7  -5      649.05      661.52     24.66 o 
  -1   7  -5       19.94       17.43      5.09 o 
   0   7  -5      733.16      676.82     35.24 o 
   1   7  -5     1388.58     1417.34     80.10 o 
   2   7  -5      863.84      798.63     37.29 o 
   3   7  -5     1427.95     1328.21     72.67 o 
   4   7  -5      181.62      147.84     14.53 o 
   5   7  -5      889.50      845.67     40.78 o 
   6   7  -5     3384.03     3446.46    114.40 o 
   7   7  -5     1475.51     1511.77     64.49 o 
   8   7  -5      711.22      751.17     43.49 o 
   9   7  -5       41.86       74.27     15.06 o 
  -9   8  -5      203.31      259.77     21.60 o 
  -8   8  -5      111.62      107.69     15.93 o 
  -7   8  -5     1232.67     1260.09     54.32 o 
  -6   8  -5     3426.81     3398.15    182.85 o 
  -5   8  -5     1594.08     1604.86     47.94 o 
  -4   8  -5      487.41      466.82     29.91 o 
  -3   8  -5      118.91      112.70     11.31 o 
  -2   8  -5      989.20      956.59     55.18 o 
  -1   8  -5     2289.36     2363.40     81.94 o 
   0   8  -5      898.05      906.91     33.72 o 
   1   8  -5     1064.72     1007.84     32.53 o 
   2   8  -5       38.59       46.52      8.54 o 
   3   8  -5      662.43      712.61     20.72 o 
   4   8  -5      755.97      805.08     40.22 o 
   5   8  -5     1408.14     1422.29     60.06 o 
   6   8  -5     1305.92     1354.02     60.08 o 
   7   8  -5      316.10      363.10     28.04 o 
   8   8  -5       28.40       36.37     10.00 o 
  -9   9  -5       57.76       51.58     11.48 o 
  -8   9  -5      523.77      563.37     35.28 o 
  -7   9  -5     1102.44     1149.86     42.56 o 
  -6   9  -5     1216.63     1240.29     45.61 o 
  -5   9  -5      814.41      771.62     86.32 o 
  -4   9  -5       28.82       21.43      9.14 o 
  -3   9  -5      443.70      459.39     37.10 o 
  -2   9  -5     1938.55     1923.94     55.32 o 
  -1   9  -5     2263.16     2297.29     61.49 o 
   0   9  -5      333.46      314.14     32.66 o 
   1   9  -5      932.81      888.64     31.48 o 
   2   9  -5      992.75     1065.25     35.15 o 
   3   9  -5      386.69      441.92     37.75 o 
   4   9  -5     2497.53     2613.29     94.47 o 
   5   9  -5      988.77     1024.22     50.64 o 
   6   9  -5       56.60       63.28     12.67 o 
   7   9  -5      226.76      264.78     24.82 o 
  -9  10  -5      840.84      910.47     48.82 o 
  -8  10  -5      375.54      345.23     27.68 o 
  -7  10  -5      307.96      273.06     33.54 o 
  -6  10  -5      210.80      208.65     17.20 o 
  -5  10  -5      731.93      746.70     32.56 o 
  -4  10  -5      935.99      926.56     36.30 o 
  -3  10  -5       39.96       52.88      8.70 o 
  -2  10  -5       35.54       26.71      6.80 o 
  -1  10  -5        2.60        8.23      8.17 o 
   0  10  -5        4.11        1.16      5.40 o 
   1  10  -5      175.91      202.96     14.22 o 
   2  10  -5     1507.32     1628.31     49.20 o 
   3  10  -5     1474.00     1586.50     68.53 o 
   4  10  -5      874.35      999.95     51.41 o 
   5  10  -5       50.04       46.11     11.26 o 
   6  10  -5      139.45      163.15     22.11 o 
  -9  11  -5      855.19      887.95     50.64 o 
  -8  11  -5        9.13       19.77      6.88 o 
  -7  11  -5      486.01      484.54     27.82 o 
  -6  11  -5     2067.98     2121.07     90.06 o 
  -5  11  -5     1389.39     1441.17     50.86 o 
  -4  11  -5        7.80        7.15      3.49 o 
  -3  11  -5      388.17      328.46     20.72 o 
  -2  11  -5      136.55      139.25     17.46 o 
  -1  11  -5      675.24      665.74     30.47 o 
   0  11  -5      626.50      661.59     36.52 o 
   1  11  -5      616.37      610.07     28.11 o 
   2  11  -5      177.60      210.45     32.23 o 
   3  11  -5       33.63       31.24      9.15 o 
   4  11  -5       43.04       52.70     11.75 o 
   5  11  -5       23.78       45.41     11.60 o 
  -8  12  -5      207.75      208.03     21.39 o 
  -7  12  -5      507.21      525.92     32.67 o 
  -6  12  -5      839.54      882.90     40.01 o 
  -5  12  -5      365.57      374.25     61.93 o 
  -4  12  -5       34.65       37.38      8.21 o 
  -3  12  -5      460.47      418.66     24.91 o 
  -2  12  -5     1271.19     1231.94     46.69 o 
  -1  12  -5     1694.99     1692.42     56.81 o 
   0  12  -5      983.94      897.82     37.74 o 
   1  12  -5      257.12      232.65     53.07 o 
   3  12  -5     1176.02     1424.73     70.32 o 
  -6  13  -5       46.89       46.39     21.41 o 
  -5  13  -5        2.81        1.45      5.15 o 
  -4  13  -5      518.50      494.83     29.21 o 
  -3  13  -5      585.18      596.63     32.15 o 
  -2  13  -5      558.44      548.96     32.37 o 
  -1  13  -5      165.73      154.50     17.40 o 
   0  13  -5      164.69      138.85     24.05 o 
   1  13  -5      173.95      126.69     30.19 o 
   0 -11  -4      219.83      196.20     24.27 o 
   1 -11  -4       80.45       60.76     14.14 o 
   2 -11  -4        8.53       12.23      6.97 o 
   3 -11  -4       65.36       60.30     13.10 o 
   4 -11  -4      115.17      102.32     17.36 o 
   5 -11  -4      237.06      224.92     23.34 o 
   6 -11  -4      616.70      568.97     39.86 o 
   7 -11  -4      707.47      654.31     44.34 o 
  -2 -10  -4      529.38      561.99     36.13 o 
  -1 -10  -4      671.27      655.42     40.01 o 
   0 -10  -4        6.49       12.06      6.68 o 
   1 -10  -4      207.00      158.84     21.07 o 
   2 -10  -4      120.34      135.39     19.30 o 
   3 -10  -4      735.63      750.49     40.54 o 
   4 -10  -4     2275.09     2162.69     59.58 o 
   5 -10  -4      697.44      669.13     40.73 o 
   6 -10  -4      145.83      145.11     20.17 o 
   7 -10  -4      260.63      244.64     24.97 o 
   8 -10  -4      381.45      417.08     34.15 o 
   9 -10  -4      347.49      332.66     31.82 o 
  -2  -9  -4      374.21      393.91     28.60 o 
   0  -9  -4      179.13      190.32     19.59 o 
   1  -9  -4      170.37      181.60     18.77 o 
   2  -9  -4     1518.25     1407.62     42.22 o 
   3  -9  -4     2926.35     2794.33     90.91 o 
   4  -9  -4      882.49      781.05     29.39 o 
   5  -9  -4       70.65       64.88     10.11 o 
   6  -9  -4      551.58      482.18     33.10 o 
   7  -9  -4      692.05      688.43     42.04 o 
   8  -9  -4      854.77      856.73     49.26 o 
   9  -9  -4      435.57      471.67     37.00 o 
  10  -9  -4       53.13       68.65     16.49 o 
  -3  -8  -4      138.64      118.66     16.13 o 
  -2  -8  -4      106.36       99.36     15.33 o 
  -1  -8  -4     2261.86     2372.60     82.94 o 
   0  -8  -4     2772.15     2704.29     91.05 o 
   1  -8  -4     1487.16     1432.66     43.25 o 
   2  -8  -4      227.39      218.17     13.22 o 
   3  -8  -4       10.20        9.45      3.69 o 
   4  -8  -4       68.43       54.67      7.57 o 
   5  -8  -4      597.40      562.77     23.15 o 
   6  -8  -4     1009.03      932.54     45.89 o 
   7  -8  -4      115.09      108.10     17.02 o 
   8  -8  -4        3.57        5.28      5.55 o 
   9  -8  -4       18.25       20.51      9.15 o 
  10  -8  -4       36.67       30.20     10.90 o 
  11  -8  -4      443.61      418.95     36.35 o 
  -3  -7  -4       93.10       89.19     13.27 o 
  -2  -7  -4     2055.85     1945.56     70.06 o 
  -1  -7  -4     2867.67     2990.87     94.95 o 
   0  -7  -4     4310.00     4430.57    129.75 o 
   1  -7  -4      783.86      755.73     25.22 o 
   2  -7  -4       40.61       29.95      5.34 o 
   3  -7  -4     2642.61     2588.95     60.43 o 
   4  -7  -4     3209.82     3240.99     72.48 o 
   5  -7  -4     1593.66     1555.54     42.21 o 
   6  -7  -4      165.81      163.61     12.16 o 
   7  -7  -4      446.02      407.64     18.74 o 
   8  -7  -4      642.11      624.09     37.32 o 
   9  -7  -4      434.48      422.24     32.16 o 
  10  -7  -4      364.38      349.30     30.83 o 
  11  -7  -4      364.33      303.24     29.06 o 
  -4  -6  -4      374.84      394.05     23.66 o 
  -3  -6  -4      220.30      248.53     18.24 o 
  -2  -6  -4      627.23      695.14     33.18 o 
  -1  -6  -4     2147.56     2258.71     74.93 o 
   0  -6  -4     1218.93     1246.14     47.80 o 
   1  -6  -4     1114.72     1102.42     30.74 o 
   2  -6  -4      967.52      946.67     27.81 o 
   3  -6  -4      922.32      864.69     26.54 o 
   4  -6  -4     1565.54     1560.08     40.05 o 
   5  -6  -4      360.67      330.67     15.01 o 
   6  -6  -4       11.91       12.15      3.54 o 
   7  -6  -4     1242.24     1171.02     34.22 o 
   8  -6  -4     2242.79     2192.93     83.72 o 
   9  -6  -4     1003.90     1007.29     51.27 o 
  10  -6  -4      479.17      419.26     32.21 o 
  11  -6  -4       10.99        5.06      5.11 o 
  12  -6  -4      206.22      184.92     25.96 o 
  -4  -5  -4     2490.72     2688.50     81.80 o 
  -3  -5  -4     2267.79     2323.68     72.65 o 
  -2  -5  -4      179.27      193.15     14.22 o 
  -1  -5  -4      412.05      381.48     20.87 o 
   0  -5  -4     2007.96     2017.84    101.37 o 
   1  -5  -4     2389.74     2333.85     52.21 o 
   2  -5  -4      467.73      461.98     16.50 o 
   3  -5  -4      214.65      228.30     10.97 o 
   4  -5  -4        5.92       16.28      6.78 o 
   5  -5  -4      290.59      288.45     13.19 o 
   6  -5  -4      701.02      681.76     22.40 o 
   7  -5  -4      977.43      957.53     28.57 o 
   8  -5  -4      932.83      861.87     43.61 o 
   9  -5  -4      272.14      244.98     22.21 o 
  10  -5  -4       43.69       37.54      9.86 o 
  11  -5  -4      284.76      340.44     29.45 o 
  12  -5  -4      461.34      483.51     38.04 o 
  -4  -4  -4      551.50      561.92     26.13 o 
  -3  -4  -4       75.20       72.96      9.42 o 
  -2  -4  -4      184.27      191.82     13.39 o 
  -1  -4  -4     2612.85     2560.44     76.69 o 
   0  -4  -4     3132.33     3112.94     63.62 o 
   1  -4  -4     3005.77     3055.06     62.44 o 
   2  -4  -4     1190.18     1250.49     30.95 o 
   3  -4  -4     1418.94     1476.99     34.88 o 
   4  -4  -4     4115.65     4106.04     81.69 o 
   5  -4  -4     4656.68     4811.62    131.61 o 
   6  -4  -4      977.28      949.68     26.58 o 
   7  -4  -4      274.21      239.16     11.54 o 
   8  -4  -4      708.00      684.05     36.49 o 
   9  -4  -4     1394.87     1329.08     58.77 o 
  10  -4  -4      473.99      464.69     32.67 o 
  11  -4  -4      204.86      208.87     22.21 o 
  12  -4  -4       48.08       54.39     13.17 o 
  -5  -3  -4      427.25      450.33     22.04 o 
  -4  -3  -4      130.54      143.05     11.41 o 
  -3  -3  -4      533.89      546.30     24.39 o 
  -2  -3  -4     2012.11     2011.14     61.61 o 
  -1  -3  -4     1142.98     1129.39     39.52 o 
   0  -3  -4     5007.80     5505.35    120.67 o 
   1  -3  -4      277.05      291.52     10.60 o 
   2  -3  -4     1379.52     1528.19     34.53 o 
   3  -3  -4     5341.67     5655.47    110.46 o 
   4  -3  -4     2396.90     2260.43     47.90 o 
   5  -3  -4     3445.61     3541.25     71.13 o 
   6  -3  -4      198.50      175.13      8.82 o 
   7  -3  -4      116.49      114.81      7.18 o 
   8  -3  -4     2004.75     2027.29     74.27 o 
   9  -3  -4     2135.44     2185.84     81.71 o 
  10  -3  -4     1329.06     1419.48     63.40 o 
  11  -3  -4      441.34      467.84     33.90 o 
  12  -3  -4      147.24      168.04     22.81 o 
  -5  -2  -4      862.29      956.41     34.41 o 
  -4  -2  -4     2116.35     2133.84     62.99 o 
  -3  -2  -4     6967.15     7069.86    179.11 o 
  -2  -2  -4     1290.09     1362.72     44.63 o 
  -1  -2  -4      331.14      377.54     18.11 o 
   0  -2  -4     2268.42     2385.22    100.89 o 
   1  -2  -4     5552.37     5741.33    106.44 o 
   2  -2  -4     1176.54     1109.60     25.52 o 
   3  -2  -4       27.37       51.84      4.20 o 
   4  -2  -4      379.33      459.43     14.06 o 
   5  -2  -4       17.90       23.46      3.46 o 
   6  -2  -4      324.92      374.32     12.88 o 
   7  -2  -4      288.84      275.49     19.23 o 
   8  -2  -4     1436.57     1512.93     59.16 o 
   9  -2  -4     1941.03     1990.00     75.07 o 
  10  -2  -4      299.46      327.82     25.77 o 
  11  -2  -4       58.34       67.06     13.80 o 
  12  -2  -4      886.08     1042.60     56.50 o 
  -5  -1  -4     4937.76     4960.96    130.43 o 
  -4  -1  -4     3263.24     3202.84     87.81 o 
  -3  -1  -4     1356.03     1338.21     42.04 o 
   0  -1  -4     3850.65     3825.59    217.88 o 
   1  -1  -4     1853.48     1784.19     88.96 o 
   2  -1  -4     1838.30     1871.15     38.63 o 
   3  -1  -4       58.54       69.66      5.75 o 
   4  -1  -4      227.16      195.74     10.22 o 
   5  -1  -4     1497.72     1573.57     44.70 o 
   6  -1  -4     2646.95     2718.31     71.73 o 
   8  -1  -4      455.50      481.74     29.74 o 
   9  -1  -4       28.47       30.27      8.72 o 
  10  -1  -4      911.16     1011.84     44.61 o 
  11  -1  -4      502.11      525.74     35.19 o 
  12  -1  -4      557.55      715.31     44.17 o 
  -6   0  -4     1022.16     1063.23     36.79 o 
  -5   0  -4       85.22       93.94      8.14 o 
  -4   0  -4     1034.67     1099.60     36.76 o 
  -3   0  -4     1887.88     1852.86     56.35 o 
  -2   0  -4       54.72       42.52      6.01 o 
  -1   0  -4      746.53      685.35     25.06 o 
   0   0  -4      105.54      132.59      4.48 o 
   1   0  -4     1101.50     1108.15     35.02 o 
   2   0  -4      976.39     1051.44     33.08 o 
   8   0  -4      620.87      309.68     26.25 o 
  11   0  -4      474.83      515.96     24.84 o 
  12   0  -4      141.00      185.55     16.33 o 
  -6   1  -4      182.14      171.77     11.77 o 
  -5   1  -4     1871.83     1908.46     58.36 o 
  -4   1  -4     5707.00     5732.07    152.37 o 
  -3   1  -4     6398.07     6418.51    166.66 o 
  -2   1  -4     1491.89     1394.20     44.12 o 
   0   1  -4     1303.05     1382.65     28.13 o 
   1   1  -4     2322.05     2396.79     46.45 o 
   2   1  -4     2894.96     2965.84     56.84 o 
   3   1  -4      692.69      630.95     16.18 o 
   4   1  -4      529.50      471.21     13.13 o 
   5   1  -4      280.36      336.18     20.35 o 
   6   1  -4      338.84      197.95     17.75 o 
  10   1  -4      306.12      190.00     25.60 o 
  11   1  -4      206.48      167.97     25.45 o 
  12   1  -4        1.60        7.47      4.96 o 
  -7   2  -4      346.75      357.68     19.28 o 
  -6   2  -4      254.37      264.42     16.08 o 
  -5   2  -4     2211.14     2187.27     66.47 o 
  -4   2  -4     2436.67     2457.40     71.87 o 
  -3   2  -4     4739.26     4688.57    124.69 o 
  -2   2  -4     1768.80     1767.54     52.84 o 
   1   2  -4     6370.78     6266.55    159.10 o 
   2   2  -4    13432.87    13388.46    367.74 o 
   3   2  -4      986.00      942.32     22.00 o 
   4   2  -4     2317.35     2734.90     67.13 o 
   5   2  -4     3757.72     4109.43    174.01 o 
   6   2  -4     3721.98     4023.17    121.83 o 
   7   2  -4     2088.71     2074.30     77.81 o 
   8   2  -4      152.43       99.53     16.78 o 
   9   2  -4       10.07        0.65      3.66 o 
  11   2  -4      354.13      179.40     27.12 o 
  -7   3  -4     2423.50     2478.11     76.06 o 
  -6   3  -4      956.59      976.99     37.41 o 
  -5   3  -4     1334.41     1398.31     47.42 o 
  -4   3  -4     1065.91     1105.37     39.47 o 
  -3   3  -4      223.75      240.57     14.02 o 
   0   3  -4     5415.47     5454.86    137.31 o 
   1   3  -4     2636.03     2663.34     72.58 o 
   2   3  -4     1715.56     1789.29     36.92 o 
   3   3  -4     1271.96     1296.37     28.89 o 
   4   3  -4     4931.08     5245.30     97.90 o 
   5   3  -4     2023.30     2120.02     70.01 o 
   6   3  -4     2790.00     2879.14     92.82 o 
   7   3  -4     1302.50     1354.82     54.75 o 
   8   3  -4      137.45      130.58     17.51 o 
   9   3  -4      436.46      251.10     24.65 o 
  -7   4  -4     2088.75     2165.84     69.70 o 
  -6   4  -4     1891.53     1901.05     61.99 o 
  -5   4  -4     1081.90     1100.45     40.90 o 
  -4   4  -4      551.16      547.61     23.97 o 
  -3   4  -4     7629.69     7908.49    200.34 o 
  -2   4  -4     2077.52     1951.88     59.86 o 
  -1   4  -4      965.42      844.70     30.46 o 
   0   4  -4      221.22      218.82      9.87 o 
   1   4  -4      356.31      402.82     49.87 o 
   2   4  -4     5243.10     5362.28    100.94 o 
   3   4  -4     2042.89     2108.36     43.78 o 
   4   4  -4     1535.74     1486.08     33.18 o 
   5   4  -4      197.48      187.12     14.63 o 
   6   4  -4      210.70      172.91     15.38 o 
   7   4  -4      123.75      117.31     14.89 o 
   8   4  -4      128.72      135.01     16.98 o 
   9   4  -4      553.90      555.04     37.46 o 
  10   4  -4      575.76      284.81     27.85 o 
  11   4  -4      150.09       21.29      9.83 o 
  -8   5  -4      642.42      671.55     31.94 o 
  -7   5  -4      271.71      276.00     18.74 o 
  -6   5  -4        6.41        8.84      3.85 o 
  -5   5  -4      156.68      149.95     12.45 o 
  -4   5  -4     1084.67     1021.99     39.11 o 
  -3   5  -4     2584.69     2640.02    220.87 o 
  -2   5  -4     3025.61     3150.48    100.87 o 
  -1   5  -4      215.79      205.37     10.50 o 
   0   5  -4     2034.84     2039.97     47.80 o 
   1   5  -4     2794.51     2765.53     60.61 o 
   2   5  -4     4620.37     4287.29     89.48 o 
   3   5  -4     3517.87     3506.15     60.25 o 
   4   5  -4     1122.06     1195.14     28.96 o 
   5   5  -4     1282.77     1179.76     46.88 o 
   6   5  -4     1570.76     1602.97     60.69 o 
   7   5  -4      560.10      599.31     33.73 o 
   8   5  -4      606.41      635.25     36.88 o 
   9   5  -4       57.33      120.24     17.53 o 
  10   5  -4       26.75       18.72      8.67 o 
  -8   6  -4      389.82      368.60     23.68 o 
  -7   6  -4      300.25      304.57     20.92 o 
  -6   6  -4     1199.58     1176.68     45.79 o 
  -5   6  -4      221.94      220.99     12.82 o 
  -4   6  -4      533.25      513.83     20.81 o 
  -3   6  -4      260.83      267.22     13.70 o 
  -2   6  -4      335.95      327.66     41.92 o 
  -1   6  -4     1051.68     1032.30     38.77 o 
   0   6  -4     1244.11     1158.03     37.79 o 
   1   6  -4     2420.41     2389.38     63.59 o 
   2   6  -4     2585.04     2599.29    122.05 o 
   3   6  -4      310.20      305.03     18.37 o 
   4   6  -4      660.97      657.36     29.65 o 
   5   6  -4     1774.47     1767.84     64.76 o 
   6   6  -4     1333.95     1346.59     55.21 o 
   7   6  -4     1279.14     1346.35     57.73 o 
   8   6  -4      144.50      170.68     18.11 o 
   9   6  -4       37.67       55.80     13.17 o 
  -8   7  -4      940.17     1036.66     45.36 o 
  -7   7  -4     2174.45     2301.57     77.25 o 
  -6   7  -4     1896.89     1859.65    158.90 o 
  -5   7  -4      286.07      279.52     33.15 o 
  -4   7  -4       69.49       75.53      8.95 o 
  -3   7  -4     1027.33      983.36     31.81 o 
  -2   7  -4     4585.38     4801.86    235.39 o 
  -1   7  -4     4476.46     4661.74    181.27 o 
   0   7  -4     1615.22     1607.57     47.89 o 
   1   7  -4      191.89      209.28     11.66 o 
   2   7  -4      475.59      522.90     47.53 o 
   3   7  -4      599.22      575.17     36.00 o 
   4   7  -4     2196.16     2134.40     75.22 o 
   5   7  -4      806.27      828.74     40.13 o 
   6   7  -4      133.62      144.36     15.45 o 
   7   7  -4       25.48       30.20      8.16 o 
   8   7  -4       48.84       36.59     10.61 o 
   9   7  -4      342.54      365.36     30.22 o 
  -9   8  -4       70.43       56.18     11.14 o 
  -8   8  -4      347.04      341.82     24.94 o 
  -7   8  -4      875.13      847.32     33.37 o 
  -6   8  -4      710.33      645.87     66.60 o 
  -5   8  -4       29.03       28.62      6.43 o 
  -4   8  -4      298.10      283.14     17.53 o 
  -3   8  -4     2919.16     2948.22     72.77 o 
  -2   8  -4     5354.58     5480.06    119.42 o 
  -1   8  -4     1470.42     1432.42     42.06 o 
   0   8  -4       22.88       14.84      4.27 o 
   1   8  -4     1519.99     1530.49     43.42 o 
   2   8  -4     4781.16     4952.45    108.04 o 
   3   8  -4     1672.63     1734.02     37.77 o 
   4   8  -4      945.40      988.93     45.91 o 
   5   8  -4      125.01      132.10     16.66 o 
   6   8  -4      194.35      179.08     18.09 o 
   7   8  -4     1111.15     1247.81     58.58 o 
   8   8  -4      296.74      299.83     26.74 o 
  -9   9  -4      376.32      371.10     27.90 o 
  -8   9  -4      131.36      122.17     14.29 o 
  -7   9  -4       21.48       40.22     10.95 o 
  -6   9  -4      919.86      922.93     35.48 o 
  -5   9  -4     1294.22     1370.50     57.83 o 
  -4   9  -4      423.74      463.00     22.64 o 
  -3   9  -4      132.18      114.66     12.02 o 
  -2   9  -4      408.81      383.48     19.96 o 
  -1   9  -4      768.50      745.28     29.02 o 
   0   9  -4     1186.39     1188.99     38.62 o 
   1   9  -4      560.43      586.41     24.48 o 
   2   9  -4      332.66      366.12     18.30 o 
   3   9  -4      366.93      385.87     27.07 o 
   4   9  -4      592.48      660.41     37.83 o 
   5   9  -4       22.54       55.48     11.04 o 
   6   9  -4      986.97     1040.97     52.94 o 
   7   9  -4      775.02      851.94     48.24 o 
  -9  10  -4      438.73      419.19     63.36 o 
  -8  10  -4      104.63      108.97     14.54 o 
  -7  10  -4     1518.44     1509.19     52.68 o 
  -6  10  -4     2769.73     2935.17    112.15 o 
  -5  10  -4     1190.57     1145.34     41.72 o 
  -4  10  -4       52.51       66.96     17.92 o 
  -3  10  -4     1515.45     1465.28     47.88 o 
  -2  10  -4     1882.94     1775.31     54.18 o 
  -1  10  -4     1644.62     1666.97     51.61 o 
   0  10  -4      453.34      466.10     23.08 o 
   1  10  -4      247.73      236.12     15.59 o 
   2  10  -4       40.09       24.21      7.58 o 
   3  10  -4        5.98       11.53      5.11 o 
   4  10  -4       92.35       85.29     14.51 o 
   5  10  -4      641.25      601.39     38.58 o 
   6  10  -4      331.22      301.84     27.53 o 
  -9  11  -4      296.90      332.41     22.88 o 
  -8  11  -4      331.95      345.47     23.47 o 
  -7  11  -4      446.93      438.11     26.00 o 
  -6  11  -4      569.23      566.03     29.53 o 
  -5  11  -4        3.19       10.85      4.49 o 
  -4  11  -4      694.64      629.25     30.21 o 
  -3  11  -4      668.12      624.41     41.69 o 
  -2  11  -4      682.30      677.69     33.50 o 
  -1  11  -4     1534.22     1491.27     83.89 o 
   0  11  -4     1130.70     1107.79     40.88 o 
   1  11  -4        3.90        9.90      4.32 o 
   2  11  -4      375.07      379.52     24.51 o 
   3  11  -4     1551.48     1745.22     76.79 o 
   4  11  -4      709.76      816.85     48.05 o 
   5  11  -4       38.48       48.80     12.35 o 
  -8  12  -4      178.67      169.13     18.90 o 
  -7  12  -4        7.14        4.00      6.05 o 
  -6  12  -4      405.37      370.81     24.68 o 
  -5  12  -4      968.62      962.82     41.45 o 
  -4  12  -4      743.32      749.02     35.08 o 
  -3  12  -4      309.95      301.42     20.84 o 
  -2  12  -4      691.19      616.77     31.01 o 
  -1  12  -4      144.00      109.18     27.76 o 
   0  12  -4       54.63       49.83      8.96 o 
   1  12  -4      539.31      526.33     27.65 o 
   3  12  -4      319.83      393.54     32.98 o 
  -6  13  -4      570.33      596.67     33.76 o 
  -5  13  -4     1724.65     1708.10     99.87 o 
  -4  13  -4     1211.41     1155.87     70.24 o 
  -3  13  -4      100.15       92.09     13.93 o 
  -2  13  -4      122.40      129.23     16.44 o 
  -1  13  -4      653.77      714.75     43.14 o 
   0  13  -4      464.52      468.36     32.09 o 
   1  13  -4      241.79      232.58     22.88 o 
   4 -12  -3      357.92      364.07     30.51 o 
   5 -12  -3       73.61       64.85     15.55 o 
   3 -11  -3     1695.83     1682.98     71.49 o 
   4 -11  -3      820.51      764.18     44.41 o 
   5 -11  -3      165.88      156.03     20.87 o 
   6 -11  -3      198.17      207.63     22.84 o 
   7 -11  -3      595.97      575.17     40.88 o 
   8 -11  -3      754.52      758.05     48.99 o 
  -2 -10  -3       77.08       66.98     13.10 o 
  -1 -10  -3        0.67        4.02      5.01 o 
   0 -10  -3       84.28       68.10     14.24 o 
   1 -10  -3      671.36      624.13     37.49 o 
   2 -10  -3      266.47      251.35     15.94 o 
   3 -10  -3      613.11      573.47     25.12 o 
   4 -10  -3      170.61      126.65     17.58 o 
   5 -10  -3       30.49       16.06      7.51 o 
   6 -10  -3      835.64      761.90     44.66 o 
   7 -10  -3     1128.21     1121.01     58.46 o 
   8 -10  -3     1018.73      983.27     55.82 o 
   9 -10  -3      350.87      320.39     30.88 o 
  -2  -9  -3      706.81      702.62     38.12 o 
  -1  -9  -3     2675.50     2656.39     91.61 o 
   0  -9  -3     1567.53     1544.80     62.60 o 
   1  -9  -3       55.77       58.48     11.89 o 
   2  -9  -3       49.09       38.21      6.54 o 
   3  -9  -3       70.45       55.54     14.29 o 
   4  -9  -3      898.97      809.06     29.32 o 
   5  -9  -3     1279.17     1159.35     53.66 o 
   6  -9  -3      559.72      532.79     34.53 o 
   7  -9  -3      298.84      260.55     24.31 o 
   8  -9  -3       24.29       34.17     11.21 o 
   9  -9  -3      224.71      248.73     25.72 o 
  10  -9  -3      452.80      375.50     33.37 o 
  -3  -8  -3      577.73      561.68     31.84 o 
  -2  -8  -3     1715.48     1725.82     64.54 o 
  -1  -8  -3     1484.15     1428.39     56.59 o 
   0  -8  -3      589.20      570.03     31.68 o 
   1  -8  -3       46.71       41.52     12.96 o 
   2  -8  -3       98.61       84.89      9.04 o 
   3  -8  -3     2195.73     2098.47     52.90 o 
   4  -8  -3     2762.91     2591.59     62.05 o 
   5  -8  -3      843.23      774.68     27.36 o 
   6  -8  -3       99.49      100.64     15.06 o 
   7  -8  -3     1259.12     1179.71     55.82 o 
   8  -8  -3     1098.78     1087.11     54.17 o 
   9  -8  -3      615.54      609.77     40.10 o 
  10  -8  -3      336.81      319.08     28.79 o 
  11  -8  -3      161.73      160.34     24.10 o 
  -3  -7  -3      783.86      789.82     36.08 o 
  -2  -7  -3      263.65      288.23     20.05 o 
  -1  -7  -3        3.45        0.53      3.22 o 
   0  -7  -3       30.00       64.13     10.80 o 
   1  -7  -3      332.02      343.43     15.28 o 
   2  -7  -3     1026.80      961.81     28.95 o 
   3  -7  -3     1598.07     1438.46     38.46 o 
   4  -7  -3      451.33      410.80     17.50 o 
   5  -7  -3      275.14      276.58     14.10 o 
   6  -7  -3      622.07      584.64     22.07 o 
   7  -7  -3     1553.77     1506.27     62.55 o 
   8  -7  -3     2365.22     2247.15     86.74 o 
   9  -7  -3     1285.82     1243.96     59.55 o 
  10  -7  -3      265.89      229.94     23.25 o 
  11  -7  -3      208.54      233.16     24.68 o 
  -4  -6  -3      319.23      344.00     20.83 o 
  -3  -6  -3       90.66       84.39     11.26 o 
  -2  -6  -3       55.92       45.91      8.57 o 
  -1  -6  -3      912.06      889.52     37.41 o 
   0  -6  -3     1826.65     1699.25     59.02 o 
   1  -6  -3     1980.06     2040.69     47.21 o 
   2  -6  -3        9.43        8.86      2.53 o 
   3  -6  -3       54.07       52.55      6.13 o 
   4  -6  -3      831.73      772.92     24.21 o 
   5  -6  -3      563.90      518.07     19.13 o 
   6  -6  -3      569.38      514.30     19.81 o 
   7  -6  -3      556.80      521.24     30.66 o 
   8  -6  -3       81.58       86.40     14.26 o 
   9  -6  -3       59.07       40.56     10.63 o 
  10  -6  -3       17.86        9.15      5.16 o 
  11  -6  -3      320.81      348.72     30.44 o 
  12  -6  -3      719.75      765.58     49.86 o 
  -4  -5  -3     1058.51     1077.52     40.59 o 
  -3  -5  -3       89.02      105.61     10.32 o 
  -2  -5  -3     1935.78     2030.15     64.34 o 
  -1  -5  -3     3559.91     3683.10    103.53 o 
   0  -5  -3     6390.09     6505.20    124.95 o 
   1  -5  -3      293.16      249.09     10.91 o 
   2  -5  -3     1718.16     1835.11     42.46 o 
   3  -5  -3     2899.91     2775.95     85.41 o 
   4  -5  -3     3966.74     3783.22     76.90 o 
   5  -5  -3     4447.39     4345.88     87.41 o 
   6  -5  -3      109.11       99.85      9.15 o 
   7  -5  -3        7.95        6.66      4.48 o 
   8  -5  -3     1731.84     1746.40     68.17 o 
   9  -5  -3     1184.45     1091.39     51.73 o 
  10  -5  -3      437.27      520.34     34.70 o 
  11  -5  -3       40.73       47.54     11.72 o 
  12  -5  -3        6.26        6.90      7.00 o 
  -4  -4  -3     1081.74     1158.06     39.50 o 
  -3  -4  -3     2596.98     2824.67     79.41 o 
  -2  -4  -3     1592.49     1688.16     53.45 o 
  -1  -4  -3      179.94      140.50     10.68 o 
   0  -4  -3       47.37       50.50      4.63 o 
   1  -4  -3      388.72      351.65     17.31 o 
   2  -4  -3     2135.99     2134.88     46.55 o 
   3  -4  -3     3672.98     3814.57     75.26 o 
   4  -4  -3     4053.23     4299.72     91.07 o 
   5  -4  -3      319.21      273.23     13.95 o 
   6  -4  -3     1071.59     1150.72     32.05 o 
   7  -4  -3      990.70     1115.88     45.79 o 
   8  -4  -3     1723.85     1769.87     67.42 o 
   9  -4  -3      762.74      709.23     38.96 o 
  10  -4  -3      218.77      220.78     21.48 o 
  11  -4  -3       24.97       37.32      9.32 o 
  12  -4  -3      248.45      272.90     26.71 o 
  -5  -3  -3     6267.54     6863.37    168.89 o 
  -4  -3  -3     3339.44     3541.68     96.41 o 
  -3  -3  -3     1843.59     1890.32     56.88 o 
  -2  -3  -3      664.47      740.16     27.49 o 
  -1  -3  -3      169.24      146.00     10.34 o 
   0  -3  -3    10741.52    10940.77    198.92 o 
   1  -3  -3     9251.03     9722.77    177.24 o 
   2  -3  -3     9245.73     9621.85    176.85 o 
   3  -3  -3        6.98       31.53      5.11 o 
   4  -3  -3     4198.85     4918.16     75.34 o 
   5  -3  -3     2316.49     2418.95     60.33 o 
   6  -3  -3     1324.96     1362.81     26.12 o 
   7  -3  -3      201.55      167.70      9.18 o 
   8  -3  -3      610.88      579.16     31.63 o 
   9  -3  -3      102.90      118.66     15.77 o 
  10  -3  -3        6.67       15.57      6.78 o 
  11  -3  -3      224.90      229.04     22.26 o 
  12  -3  -3      742.84      716.47     45.38 o 
  -5  -2  -3     1485.66     1542.65     46.76 o 
  -4  -2  -3     1405.57     1474.65     44.75 o 
  -3  -2  -3     4342.67     4880.03    123.87 o 
  -2  -2  -3      899.77      904.37     30.27 o 
  -1  -2  -3     8230.82     8589.24    212.65 o 
   0  -2  -3     9577.94     9591.38    269.89 o 
   1  -2  -3     5775.55     5895.79    108.23 o 
   2  -2  -3      133.16      156.79      6.39 o 
   3  -2  -3     1624.17     1767.48     36.71 o 
   4  -2  -3     2182.24     2125.91     43.51 o 
   5  -2  -3     3706.12     3787.82     73.03 o 
   6  -2  -3     3113.81     3346.88     66.19 o 
   7  -2  -3      273.77      275.97     18.62 o 
   8  -2  -3      165.50      162.98     10.14 o 
   9  -2  -3      605.47      639.78     23.69 o 
  10  -2  -3     1048.12     1088.14     35.52 o 
  11  -2  -3      533.95      553.57     36.01 o 
  12  -2  -3      308.38      330.97     28.31 o 
  -5  -1  -3      204.83      184.22     10.82 o 
  -4  -1  -3      788.16      746.82     25.06 o 
  -3  -1  -3     3497.79     3354.68     90.98 o 
  -2  -1  -3     3414.34     3203.10     87.95 o 
  -1  -1  -3      303.29      355.79     15.21 o 
   0  -1  -3      120.38      100.43      4.99 o 
   1  -1  -3      242.01      250.08      7.69 o 
   2  -1  -3      294.34      272.06      8.40 o 
   3  -1  -3      573.31      513.60     13.64 o 
   4  -1  -3     3294.07     3333.54     85.19 o 
   5  -1  -3     7072.77     7810.43    190.92 o 
   7  -1  -3       43.39       48.26      9.81 o 
   8  -1  -3     1368.55     1425.46     57.97 o 
   9  -1  -3     2681.60     2850.03     98.15 o 
  10  -1  -3     2546.59     2852.85     80.34 o 
  11  -1  -3      163.04      172.17     13.81 o 
  12  -1  -3       76.82      100.74     16.90 o 
  -6   0  -3      255.52      248.73     12.91 o 
  -5   0  -3     1921.64     1768.27     51.53 o 
  -4   0  -3     4704.14     4401.90    116.70 o 
  -3   0  -3      849.92      754.06     25.21 o 
  -2   0  -3      287.47      248.51     12.54 o 
  -1   0  -3      245.79      303.02     13.54 o 
   0   0  -3     3133.67     3111.52     82.07 o 
   2   0  -3     4932.41     5349.78    131.64 o 
   3   0  -3      460.26      435.97     14.70 o 
   8   0  -3     1274.77      616.53     37.87 o 
   9   0  -3      468.63      314.04     27.41 o 
  10   0  -3       11.48       12.49      4.43 o 
  11   0  -3      141.36      162.30     14.49 o 
  12   0  -3      117.84      115.90     13.24 o 
  -6   1  -3      382.60      374.49     17.68 o 
  -5   1  -3     2702.35     2658.74     75.43 o 
  -4   1  -3     1765.23     1637.89     50.10 o 
  -3   1  -3      379.59      345.18     15.40 o 
  -2   1  -3      449.53      418.80     17.53 o 
  -1   1  -3      543.43      488.50     18.53 o 
   0   1  -3    16892.36    15426.86    268.42 o 
   1   1  -3     1543.72     1598.16     32.78 o 
   2   1  -3     9811.22    10126.78    181.32 o 
   3   1  -3       82.11      100.37      4.49 o 
   4   1  -3     1799.12     1869.83     37.26 o 
   5   1  -3     4653.58     4977.55    143.94 o 
   6   1  -3     5367.32     3197.27    104.37 o 
   8   1  -3       16.95        2.16      3.37 o 
  10   1  -3      767.33      385.16     32.67 o 
  11   1  -3      542.46      545.72     37.29 o 
  12   1  -3      318.71      372.88     54.28 o 
  -7   2  -3     2589.30     2505.62     74.13 o 
  -6   2  -3     2786.97     2839.66     80.86 o 
  -5   2  -3      565.45      558.60     23.05 o 
  -4   2  -3      885.10      872.16     30.68 o 
  -3   2  -3     3995.88     3947.38    106.46 o 
  -2   2  -3      488.46      407.69     17.34 o 
  -1   2  -3       94.39       68.02      6.01 o 
   0   2  -3     3248.70     3252.36     84.88 o 
   1   2  -3     2255.11     2359.85     68.42 o 
   2   2  -3       93.80       84.50     10.86 o 
   3   2  -3      681.88      732.81     17.24 o 
   4   2  -3     1823.73     1855.56     37.34 o 
   5   2  -3     3847.50     4101.32    120.02 o 
   6   2  -3     3062.36     3316.22    102.73 o 
   7   2  -3      380.68      382.09     26.08 o 
   8   2  -3      385.62      180.61     19.35 o 
  11   2  -3      294.12      123.53     22.86 o 
  -7   3  -3     1532.87     1550.81     51.46 o 
  -6   3  -3      353.32      379.52     19.30 o 
  -5   3  -3     2589.63     2646.87     76.55 o 
  -4   3  -3     4598.34     4555.70    121.98 o 
  -3   3  -3     5342.30     5022.13    133.70 o 
  -2   3  -3     3596.87     3328.91     91.13 o 
  -1   3  -3       28.69       25.55      4.36 o 
   0   3  -3     2892.63     2803.36     75.41 o 
   1   3  -3     2265.07     2225.42     78.86 o 
   2   3  -3     3195.00     3161.70    115.31 o 
   3   3  -3     3583.19     3685.44     69.79 o 
   4   3  -3      704.22      740.12     17.98 o 
   5   3  -3      168.82      206.69     14.89 o 
   6   3  -3       84.18       85.65     11.70 o 
   7   3  -3      187.89      195.62     16.95 o 
   8   3  -3      578.71      541.43     33.59 o 
   9   3  -3      354.36      167.89     22.28 o 
  11   3  -3       35.46       49.62     13.63 o 
  -7   4  -3        9.19       13.10      4.75 o 
  -6   4  -3      417.47      412.97     20.68 o 
  -5   4  -3      239.78      223.57     14.31 o 
  -4   4  -3     4632.62     4724.87     98.43 o 
  -3   4  -3     2350.63     2512.95     82.51 o 
  -2   4  -3        9.74        4.46      1.86 o 
   0   4  -3     2379.87     2325.73     51.12 o 
   1   4  -3     6088.83     6066.98    119.92 o 
   2   4  -3     5932.17     5867.94     94.04 o 
   3   4  -3      747.79      725.33     16.05 o 
   4   4  -3      107.67       76.99      3.98 o 
   5   4  -3      808.61      836.25     35.67 o 
   6   4  -3      375.58      355.94     22.33 o 
   7   4  -3     1770.50     2006.76     73.11 o 
   8   4  -3      252.28      297.36     23.03 o 
   9   4  -3       13.07       12.69      6.61 o 
  10   4  -3      554.95      252.75     26.15 o 
  -8   5  -3     1272.92     1310.38     48.58 o 
  -7   5  -3     1936.04     1982.90     65.72 o 
  -6   5  -3     1211.93     1235.68     44.78 o 
  -5   5  -3      267.20      268.90     13.18 o 
  -4   5  -3      196.29      176.84     23.42 o 
  -3   5  -3     2798.94     2931.03     65.45 o 
  -2   5  -3     4507.53     4749.55     98.07 o 
  -1   5  -3     1080.18      970.46     27.42 o 
   0   5  -3     1178.32     1099.91     45.49 o 
   1   5  -3     1207.93     1191.61     30.74 o 
   2   5  -3      803.92      890.10     24.43 o 
   3   5  -3       45.21       44.03      3.94 o 
   4   5  -3      864.87      810.82     25.00 o 
   5   5  -3     2352.84     2443.04     80.50 o 
   6   5  -3      424.63      443.12     26.01 o 
   7   5  -3      203.50      194.00     17.68 o 
   8   5  -3       86.33       69.33     12.76 o 
   9   5  -3      503.04      553.98     35.74 o 
  10   5  -3      877.56      711.87     47.90 o 
  -8   6  -3     1682.34     1779.39     62.75 o 
  -7   6  -3     2311.90     2363.79     60.44 o 
  -6   6  -3     1740.36     1689.48     46.40 o 
  -5   6  -3       40.53       49.13      6.92 o 
  -4   6  -3      549.69      578.23     23.73 o 
  -3   6  -3     4745.60     4697.99    110.23 o 
  -2   6  -3     6874.23     6777.40    138.27 o 
  -1   6  -3     6384.76     6595.38    134.06 o 
   0   6  -3      960.38     1005.44     29.17 o 
   1   6  -3      229.53      197.82     12.90 o 
   2   6  -3     3976.18     4118.71     91.82 o 
   3   6  -3     2359.81     2361.70     66.17 o 
   4   6  -3     1384.86     1310.34     27.89 o 
   5   6  -3        1.46        2.91      3.00 o 
   6   6  -3      905.10      903.06     42.11 o 
   7   6  -3      821.87      834.84     42.02 o 
   8   6  -3      138.36      153.92     16.98 o 
   9   6  -3      818.36      907.95     48.97 o 
  -8   7  -3      129.97      141.66     12.34 o 
  -7   7  -3       12.65       20.93      5.39 o 
  -6   7  -3      105.74       79.12     12.17 o 
  -5   7  -3      119.28      130.70     10.10 o 
  -4   7  -3      666.93      675.03     40.70 o 
  -3   7  -3     7183.84     7456.06    153.46 o 
  -2   7  -3     9092.58     9592.17    207.55 o 
  -1   7  -3      303.82      278.27     24.50 o 
   0   7  -3     1071.61     1142.63     39.33 o 
   1   7  -3     2204.18     2154.88     53.06 o 
   2   7  -3     3770.17     3701.66     82.02 o 
   3   7  -3     2935.29     2936.16     54.86 o 
   4   7  -3       20.22       24.31      6.83 o 
   5   7  -3     2225.56     2128.23     76.65 o 
   6   7  -3     1955.43     1968.01     74.37 o 
   7   7  -3     1117.13     1259.00     56.50 o 
   8   7  -3      511.13      585.02     37.05 o 
   9   7  -3       95.40      104.71     18.38 o 
  -9   8  -3       80.74       79.79     11.18 o 
  -8   8  -3       55.04       37.66      7.48 o 
  -7   8  -3      469.10      475.78     23.34 o 
  -6   8  -3     1836.10     1893.40     66.58 o 
  -5   8  -3     1403.07     1375.13     42.30 o 
  -4   8  -3     1649.04     1706.12     73.64 o 
  -3   8  -3      418.42      436.38     20.26 o 
  -2   8  -3        1.45        6.43      3.14 o 
  -1   8  -3      599.02      571.09     38.07 o 
   0   8  -3     1132.84     1130.81     39.47 o 
   1   8  -3     2515.05     2407.90     89.04 o 
   2   8  -3        8.96       11.64      3.47 o 
   3   8  -3       10.74       10.14      2.72 o 
   4   8  -3      265.31      260.28     20.58 o 
   5   8  -3      981.11      992.52     46.93 o 
   6   8  -3     1322.67     1376.74     60.32 o 
   7   8  -3      889.03     1040.37     51.85 o 
   8   8  -3      299.86      294.64     26.28 o 
  -9   9  -3       15.98       16.74      5.66 o 
  -8   9  -3      500.41      510.32     25.61 o 
  -7   9  -3     2187.20     2243.42     63.79 o 
  -6   9  -3     2437.81     2500.64    114.68 o 
  -5   9  -3      553.88      562.94     25.85 o 
  -4   9  -3        3.25       10.15      4.72 o 
  -3   9  -3      343.98      322.74     18.14 o 
  -2   9  -3     2094.84     2104.03     57.38 o 
  -1   9  -3     2973.31     2851.32     72.66 o 
   0   9  -3       11.83        9.45      3.49 o 
   1   9  -3      217.53      184.93     12.73 o 
   2   9  -3      532.23      511.19     22.32 o 
   3   9  -3      445.16      440.02     29.25 o 
   4   9  -3      382.01      404.30     28.28 o 
   5   9  -3      918.20      965.22     48.51 o 
   6   9  -3      451.14      438.25     31.24 o 
   7   9  -3        2.61        7.05      5.93 o 
  -9  10  -3      459.69      442.68     25.97 o 
  -8  10  -3      616.87      630.26     30.73 o 
  -7  10  -3      715.81      695.14     31.87 o 
  -6  10  -3      110.47      114.16     17.94 o 
  -5  10  -3      101.08      100.00     12.91 o 
  -4  10  -3      684.03      701.41     30.47 o 
  -3  10  -3      572.53      558.63     26.12 o 
  -2  10  -3      698.92      634.07     27.91 o 
  -1  10  -3      447.10      420.71     21.88 o 
   0  10  -3       36.10       33.33      6.47 o 
   1  10  -3      315.19      348.23     19.43 o 
   2  10  -3     1544.19     1550.71     48.02 o 
   3  10  -3     1409.22     1492.78     65.70 o 
   4  10  -3      714.82      697.53     41.07 o 
   5  10  -3      210.42      191.99     20.12 o 
   6  10  -3      353.35      390.66     31.43 o 
  -9  11  -3      780.59      783.88     36.50 o 
  -8  11  -3       75.74       56.37     10.83 o 
  -7  11  -3      271.07      257.94     20.28 o 
  -6  11  -3      839.27      798.52     42.28 o 
  -5  11  -3      944.19      957.00     39.69 o 
  -4  11  -3      340.30      348.31     21.77 o 
  -3  11  -3        3.30        7.10      4.81 o 
  -2  11  -3       62.67       55.25      9.36 o 
  -1  11  -3       24.30       36.48      9.30 o 
   0  11  -3      334.91      384.29     37.74 o 
   1  11  -3      632.39      634.34     29.06 o 
   2  11  -3      756.28      755.43     32.18 o 
   3  11  -3      549.57      608.88     40.05 o 
   4  11  -3       11.70       16.39      7.29 o 
  -8  12  -3       74.78       66.68     12.89 o 
  -7  12  -3      739.86      767.78     37.33 o 
  -6  12  -3     1407.96     1448.50     78.29 o 
  -5  12  -3     1385.47     1343.32     93.16 o 
  -4  12  -3       91.96       83.30     12.42 o 
  -3  12  -3      451.72      404.64     24.70 o 
  -2  12  -3      746.33      779.64     35.57 o 
  -1  12  -3      978.55     1051.82     58.04 o 
   0  12  -3     1167.26     1151.26     44.50 o 
   1  12  -3      432.55      406.81     24.30 o 
   3  12  -3      281.14      279.48     27.90 o 
  -6  13  -3      314.06      326.60     24.90 o 
  -5  13  -3       47.57       43.93     10.60 o 
  -4  13  -3      134.67      152.88     19.92 o 
  -3  13  -3      293.00      301.94     21.95 o 
  -2  13  -3      993.96     1087.59     57.03 o 
  -1  13  -3     1035.40     1060.02     44.87 o 
   0  13  -3       50.97       63.25     14.26 o 
   4 -12  -2       90.81       97.88     17.44 o 
   5 -12  -2       12.82       10.75      7.68 o 
   6 -12  -2      378.83      422.19     34.29 o 
   3 -11  -2      334.76      316.41     26.59 o 
   4 -11  -2      428.30      384.61     30.13 o 
   5 -11  -2      821.94      768.30     44.80 o 
   6 -11  -2     1047.39      993.63     54.17 o 
   7 -11  -2     1056.45     1028.45     56.72 o 
   8 -11  -2      424.91      381.85     33.52 o 
   2 -10  -2      590.09      614.28     35.40 o 
   3 -10  -2     2516.28     2509.61     89.94 o 
   4 -10  -2      877.80      785.51     43.25 o 
   5 -10  -2      223.46      195.04     20.66 o 
   6 -10  -2       88.87       90.76     16.32 o 
   7 -10  -2       43.92       36.32     10.97 o 
   8 -10  -2       11.94       33.73     11.79 o 
   9 -10  -2      186.45      149.10     22.84 o 
  10 -10  -2      543.17      510.07     40.08 o 
  -2  -9  -2     1918.33     1921.71     70.88 o 
  -1  -9  -2      781.52      780.31     39.18 o 
   0  -9  -2       41.33       51.24     10.75 o 
   1  -9  -2     1421.04     1377.80     56.16 o 
   2  -9  -2     2537.42     2372.60     58.83 o 
   3  -9  -2     1609.42     1599.70     64.05 o 
   4  -9  -2     1397.29     1342.45     57.56 o 
   5  -9  -2      484.41      447.55     29.98 o 
   6  -9  -2      257.39      269.97     23.15 o 
   7  -9  -2     1627.85     1540.22     67.20 o 
   8  -9  -2     2040.02     2067.59     85.00 o 
   9  -9  -2      608.83      581.37     40.51 o 
  10  -9  -2       97.57      126.24     20.34 o 
  -3  -8  -2      374.41      377.71     24.19 o 
  -2  -8  -2       89.65       98.27     13.25 o 
  -1  -8  -2      355.17      343.15     22.81 o 
   0  -8  -2     1324.69     1296.87     51.46 o 
   1  -8  -2      399.57      417.01     17.94 o 
   2  -8  -2       30.07       32.46      5.62 o 
   3  -8  -2     3067.69     2992.45     68.12 o 
   4  -8  -2      428.97      407.18     17.98 o 
   5  -8  -2       70.91       98.30     14.05 o 
   6  -8  -2     1407.57     1353.10     58.48 o 
   7  -8  -2     1111.63     1076.62     52.09 o 
   8  -8  -2     1403.38     1374.61     62.41 o 
   9  -8  -2      106.31      104.16     17.34 o 
  10  -8  -2        9.94       16.15      6.80 o 
  11  -8  -2      720.61      699.59     46.59 o 
  -3  -7  -2      605.27      583.43     29.45 o 
  -2  -7  -2     1852.08     1881.41     63.98 o 
  -1  -7  -2     1331.60     1417.52     52.04 o 
   0  -7  -2     1350.91     1322.95     49.47 o 
   1  -7  -2     1006.49      980.28     28.57 o 
   2  -7  -2      159.99      165.40      9.99 o 
   3  -7  -2      479.35      453.21     17.77 o 
   4  -7  -2     2389.83     2320.91     54.29 o 
   5  -7  -2     1271.91     1303.87     52.86 o 
   6  -7  -2      347.17      362.96     24.39 o 
   7  -7  -2      300.28      271.88     22.04 o 
   8  -7  -2       30.37       19.42      6.95 o 
   9  -7  -2      115.47      110.96     17.02 o 
  10  -7  -2      351.43      302.49     26.40 o 
  11  -7  -2      705.89      645.37     43.01 o 
  12  -7  -2      626.04      532.93     41.22 o 
  -4  -6  -2      327.01      306.95     18.62 o 
  -2  -6  -2     1096.02      990.92     38.31 o 
  -1  -6  -2     1970.09     1998.06     63.74 o 
   0  -6  -2     2731.52     2753.55     82.17 o 
   1  -6  -2       96.16       95.36      6.76 o 
   2  -6  -2     1088.51     1088.56     29.29 o 
   3  -6  -2     3105.93     3083.33     95.22 o 
   4  -6  -2     2649.76     2573.07     56.87 o 
   5  -6  -2     1823.85     1780.49     43.13 o 
   6  -6  -2      147.03      140.09     13.68 o 
   7  -6  -2      737.50      675.11     35.62 o 
   8  -6  -2     1850.05     1845.06     71.00 o 
   9  -6  -2     1537.06     1426.28     62.29 o 
  10  -6  -2      461.14      406.31     30.54 o 
  11  -6  -2       42.20       39.55     10.44 o 
  12  -6  -2      267.99      297.82     28.84 o 
  -4  -5  -2     1073.86     1105.05     38.94 o 
  -3  -5  -2      994.62     1036.23     37.00 o 
  -2  -5  -2      552.59      576.79     25.09 o 
  -1  -5  -2      113.35      112.53      9.78 o 
   0  -5  -2      820.16      829.24     22.54 o 
   1  -5  -2     1017.59      988.55     25.62 o 
   2  -5  -2     2293.91     2263.23     49.91 o 
   3  -5  -2     1466.96     1389.09     33.49 o 
   4  -5  -2     1704.52     1625.13     38.25 o 
   5  -5  -2      113.37      111.72      8.37 o 
   6  -5  -2     1577.62     1547.68     57.81 o 
   7  -5  -2     2276.20     2301.21     77.83 o 
   8  -5  -2     2695.70     2765.95     92.63 o 
   9  -5  -2      154.18      162.78     16.78 o 
  10  -5  -2       13.73       12.98      6.64 o 
  11  -5  -2      312.90      343.51     28.67 o 
  12  -5  -2      441.69      442.46     34.65 o 
  -4  -4  -2     2480.39     2741.85     75.75 o 
  -3  -4  -2     2459.38     2752.05     76.14 o 
  -2  -4  -2     1470.89     1686.52     51.58 o 
   0  -4  -2     6052.57     6150.19    114.50 o 
   1  -4  -2     9513.17    10061.19    185.09 o 
   2  -4  -2      768.42      829.47     21.43 o 
   3  -4  -2      710.99      774.14     20.64 o 
   4  -4  -2     2182.59     2193.99     57.93 o 
   5  -4  -2     4513.80     4827.36     75.14 o 
   6  -4  -2     1349.14     1417.75     33.16 o 
   7  -4  -2       45.70       37.03      7.94 o 
   8  -4  -2      132.58      137.14     13.95 o 
   9  -4  -2       24.56       36.37      9.25 o 
  10  -4  -2       36.24       49.77     11.33 o 
  11  -4  -2      296.31      353.22     28.38 o 
  12  -4  -2      392.11      377.10     31.17 o 
  -5  -3  -2     1100.37     1088.05     34.56 o 
  -4  -3  -2      667.14      709.45     25.16 o 
  -3  -3  -2      326.15      350.10     15.45 o 
  -2  -3  -2     5581.77     5975.35    150.58 o 
  -1  -3  -2     6795.27     7198.48    182.40 o 
   0  -3  -2     6051.09     6034.46    110.94 o 
   1  -3  -2       76.56       61.32     11.19 o 
   2  -3  -2      433.44      464.78     21.15 o 
   3  -3  -2     7380.43     7663.87    144.00 o 
   4  -3  -2     6739.01     7125.26    106.63 o 
   5  -3  -2     5777.29     6187.41     94.20 o 
   6  -3  -2       94.26       89.68      6.20 o 
   7  -3  -2      172.18      179.79      9.63 o 
   8  -3  -2      840.90      870.62     27.09 o 
   9  -3  -2     1365.23     1435.33     40.29 o 
  10  -3  -2      946.65      970.17     48.29 o 
  11  -3  -2      145.88      151.93     19.64 o 
  12  -3  -2        9.90        0.87      4.12 o 
  -5  -2  -2      572.53      621.16     21.36 o 
  -4  -2  -2     5332.86     5632.88    137.79 o 
  -3  -2  -2      350.37      337.82     15.62 o 
  -2  -2  -2     1628.63     1709.89     48.22 o 
  -1  -2  -2      981.07      984.09     30.66 o 
   0  -2  -2       36.54       32.49      2.74 o 
   1  -2  -2     1587.20     1723.95     50.15 o 
   2  -2  -2      179.79      149.65      7.01 o 
   3  -2  -2     4202.78     4356.76     80.83 o 
   4  -2  -2     1277.55     1214.06     26.75 o 
   5  -2  -2     1334.43     1438.09     31.32 o 
   6  -2  -2      421.51      466.89     15.51 o 
   7  -2  -2      302.03      316.72     13.39 o 
   8  -2  -2      797.79      876.68     27.23 o 
   9  -2  -2     1930.30     2051.21     52.38 o 
  10  -2  -2     1115.06     1208.26     61.49 o 
  11  -2  -2       36.69       39.96      9.42 o 
  12  -2  -2      411.00      514.43     35.89 o 
  -5  -1  -2     3695.87     3668.96     95.92 o 
  -4  -1  -2     1427.74     1293.72     39.18 o 
  -3  -1  -2     2942.38     2904.61     76.19 o 
  -2  -1  -2      894.12      923.19     28.65 o 
   0  -1  -2    26941.21    23566.24    616.01 o 
   1  -1  -2     3059.01     3216.13     59.26 o 
   2  -1  -2     2819.42     2880.32     53.41 o 
   3  -1  -2     1533.38     1664.92     44.07 o 
   4  -1  -2        3.06       11.52      1.88 o 
   7  -1  -2     1155.61     1265.80     51.12 o 
   8  -1  -2       72.67      119.27     12.06 o 
   9  -1  -2       18.23       14.37      4.13 o 
  10  -1  -2       22.37       32.46      6.67 o 
  11  -1  -2      515.58      536.65     24.64 o 
  12  -1  -2      725.23      844.05     34.15 o 
  -6   0  -2      634.45      667.43     22.55 o 
  -5   0  -2     1531.32     1457.72     42.14 o 
  -4   0  -2     1372.89     1338.81     39.28 o 
  -3   0  -2      432.76      453.43     16.64 o 
  -2   0  -2     3690.34     3699.21     93.89 o 
  -1   0  -2     4330.64     4115.97    102.36 o 
   0   0  -2    12080.85    10700.97    263.50 o 
   1   0  -2    17658.20    14555.31    367.92 o 
   2   0  -2     1529.41     1590.38     41.19 o 
   3   0  -2     1490.72     1573.50     40.34 o 
   7   0  -2       15.02        2.78      3.41 o 
   8   0  -2      851.42      450.70     31.02 o 
   9   0  -2     1420.62     1365.44    134.26 o 
  10   0  -2     1576.31     1649.04     85.78 o 
  11   0  -2      441.54      510.24     24.44 o 
  12   0  -2      166.31      209.29     32.24 o 
  -6   1  -2      839.97      844.92     29.11 o 
  -5   1  -2      716.50      757.11     26.25 o 
  -4   1  -2     1664.30     1594.83     47.00 o 
  -3   1  -2     7736.60     7817.38    188.82 o 
  -2   1  -2     1464.59     1457.86     42.04 o 
  -1   1  -2    13075.38    11493.05    291.37 o 
   0   1  -2      890.08      929.67     26.90 o 
   1   1  -2     2865.48     3021.53     56.05 o 
   2   1  -2      569.28      556.51     12.77 o 
   3   1  -2     3431.74     3637.52     70.95 o 
   4   1  -2      489.88      478.69     21.63 o 
   5   1  -2      828.93      797.19     33.73 o 
   6   1  -2      293.88      226.76     18.26 o 
  10   1  -2     1369.00      930.84     53.37 o 
  11   1  -2      153.60      149.13     15.27 o 
  12   1  -2       77.36       84.61     11.99 o 
  -6   2  -2      306.44      327.38     15.84 o 
  -5   2  -2     2695.76     2701.85     74.90 o 
  -4   2  -2    19976.86    18410.21    447.11 o 
  -3   2  -2    13472.38    12876.01    316.17 o 
  -2   2  -2      926.40     1022.98     30.27 o 
  -1   2  -2     1003.58     1024.99     30.63 o 
   0   2  -2      518.78      516.37     17.19 o 
   1   2  -2     8062.22     8166.76    496.62 o 
   2   2  -2     1719.81     1721.96     35.24 o 
   3   2  -2     1685.94     1679.58     33.31 o 
   4   2  -2       11.60       24.73      5.76 o 
   5   2  -2      729.25      818.98     33.64 o 
   6   2  -2      755.99      777.26     34.53 o 
   7   2  -2     2516.22     2371.82     84.01 o 
  10   2  -2       23.89        8.85     10.57 o 
  11   2  -2        0.68        4.77      7.10 o 
  -7   3  -2     1006.76      983.10     35.36 o 
  -6   3  -2     2492.37     2523.78     72.58 o 
  -5   3  -2     2107.68     1991.55     59.91 o 
  -4   3  -2      149.52      109.78      6.58 o 
  -3   3  -2      118.74      129.19      6.96 o 
  -2   3  -2      210.28      242.94      9.51 o 
  -1   3  -2     1687.46     1936.35     41.88 o 
   0   3  -2      386.21      355.59     11.28 o 
   1   3  -2     6206.06     6088.58    145.88 o 
   2   3  -2     3747.42     3635.87     58.83 o 
   3   3  -2      118.26      130.74      4.96 o 
   4   3  -2     1132.12     1157.07     21.39 o 
   5   3  -2     3341.01     3408.41    102.00 o 
   6   3  -2     2113.16     2189.11     73.52 o 
   7   3  -2     2767.15     2857.85     93.89 o 
   8   3  -2      138.98      107.69     15.62 o 
   9   3  -2      138.86       61.39     13.49 o 
  -7   4  -2     3264.16     3149.05     93.48 o 
  -6   4  -2      615.47      587.50     20.49 o 
  -5   4  -2       16.57       18.51      4.76 o 
  -4   4  -2      268.65      256.34     11.45 o 
  -3   4  -2     1182.88     1217.25     31.28 o 
  -2   4  -2      764.30      699.16     32.72 o 
  -1   4  -2      927.33      809.60     22.26 o 
   0   4  -2      327.23      414.62     24.01 o 
   1   4  -2      208.41      199.33     13.51 o 
   2   4  -2       32.65       32.71      3.68 o 
   3   4  -2       22.55       17.76      2.30 o 
   4   4  -2     2058.78     2024.07     36.08 o 
   5   4  -2     2371.61     2423.77     77.83 o 
   6   4  -2     1379.03     1409.74     53.54 o 
   7   4  -2      526.48      522.23     29.62 o 
   8   4  -2      386.97      481.57     29.69 o 
   9   4  -2     1651.53     1431.35     66.47 o 
  -8   5  -2     1079.62     1201.26     46.25 o 
  -7   5  -2     1076.35     1061.93     32.25 o 
  -6   5  -2      799.30      777.54     25.45 o 
  -5   5  -2      734.13      682.58     22.93 o 
  -4   5  -2     1617.27     1542.83     50.44 o 
  -3   5  -2    10640.19    10937.77    208.95 o 
  -2   5  -2      176.44      117.14      9.57 o 
  -1   5  -2      517.03      647.34     20.57 o 
   0   5  -2      860.50      815.52     29.88 o 
   1   5  -2      141.12       71.91      5.51 o 
   2   5  -2     3841.94     3738.65    141.26 o 
   3   5  -2     4175.38     4437.28     73.97 o 
   4   5  -2      714.65      748.00     17.56 o 
   5   5  -2      446.59      465.10     25.33 o 
   6   5  -2      332.07      368.92     23.25 o 
   7   5  -2      585.46      599.77     33.08 o 
   8   5  -2      906.27      957.91     46.54 o 
   9   5  -2      258.52      311.16     25.67 o 
  10   5  -2       75.67       58.97     13.85 o 
  -8   6  -2      641.72      585.59     23.76 o 
  -7   6  -2       81.88       96.02      9.62 o 
  -6   6  -2     1069.67     1043.66     32.67 o 
  -5   6  -2      566.35      624.26     52.48 o 
  -4   6  -2     1202.07     1148.03     33.62 o 
  -3   6  -2     2490.37     2501.31     59.64 o 
  -2   6  -2      269.34      224.78     19.69 o 
  -1   6  -2       27.58       38.74      5.59 o 
   0   6  -2     1758.79     1793.36     44.56 o 
   1   6  -2     9439.60     9488.25    186.93 o 
   2   6  -2     3314.75     3285.02     71.85 o 
   3   6  -2      598.85      562.84     24.38 o 
   4   6  -2       36.89       47.08      6.28 o 
   5   6  -2     2569.72     2637.79     87.37 o 
   6   6  -2     3831.24     4065.87    126.82 o 
   7   6  -2      818.41      874.17     43.01 o 
   8   6  -2      189.53      176.22     17.90 o 
   9   6  -2       22.36       25.91      8.28 o 
  -8   7  -2     1863.76     1860.82    117.40 o 
  -7   7  -2     1405.09     1436.59     43.49 o 
  -6   7  -2      957.96      956.45     32.65 o 
  -5   7  -2      576.41      492.11     21.13 o 
  -4   7  -2      136.79      125.23      9.82 o 
  -2   7  -2     1917.99     1901.13     50.10 o 
  -1   7  -2     4277.77     4570.41     99.33 o 
   0   7  -2      598.36      637.05     44.79 o 
   1   7  -2      211.49      174.24     11.78 o 
   2   7  -2       32.15       39.01      7.57 o 
   3   7  -2      394.23      412.93     14.03 o 
   4   7  -2     1472.65     1588.73     60.28 o 
   5   7  -2     1295.41     1321.67     54.22 o 
   6   7  -2      412.31      493.63     30.03 o 
   7   7  -2       75.79       92.34     15.33 o 
   8   7  -2      165.09      164.16     20.44 o 
  -9   8  -2      156.68      153.18     14.53 o 
  -8   8  -2     1216.33     1221.16     41.37 o 
  -7   8  -2     2132.03     2166.90     68.44 o 
  -6   8  -2     1539.84     1431.37     68.34 o 
  -5   8  -2      336.85      307.28     17.06 o 
  -4   8  -2      953.75      911.25     51.63 o 
  -3   8  -2     2476.27     2586.27     65.06 o 
  -2   8  -2     4903.51     4987.34    110.95 o 
  -1   8  -2     2751.54     2751.98     67.47 o 
   0   8  -2      241.38      265.73     14.81 o 
   1   8  -2     1511.20     1466.65     42.15 o 
   2   8  -2     2693.57     2585.59     63.68 o 
   3   8  -2      977.23      975.59     25.80 o 
   4   8  -2      535.77      554.75     31.99 o 
   5   8  -2       15.93       13.85      5.84 o 
   6   8  -2       53.01       65.00     12.64 o 
   7   8  -2       45.90       49.30     11.70 o 
   8   8  -2       78.20       78.27     14.97 o 
  -9   9  -2      338.15      347.45     20.91 o 
  -8   9  -2      147.80      139.73     14.97 o 
  -7   9  -2      133.69      122.72     16.15 o 
  -6   9  -2       63.13       54.44      9.46 o 
  -5   9  -2      361.74      385.84     20.54 o 
  -4   9  -2      516.69      477.03     22.98 o 
  -3   9  -2     1352.41     1309.95     42.43 o 
  -2   9  -2      687.16      647.04     41.99 o 
  -1   9  -2        0.34       10.17      5.67 o 
   0   9  -2      631.32      626.20     25.85 o 
   1   9  -2     1309.00     1247.14     50.43 o 
   2   9  -2     2485.31     2502.98     64.90 o 
   3   9  -2      806.70      988.11     47.63 o 
   4   9  -2      266.60      298.47     23.61 o 
   5   9  -2      129.51      130.24     17.29 o 
   6   9  -2      603.25      670.41     40.08 o 
   7   9  -2      897.22     1043.52     54.05 o 
  -9  10  -2      187.89      200.09     17.04 o 
  -8  10  -2       50.96       47.20      9.17 o 
  -7  10  -2      584.91      574.26     28.63 o 
  -6  10  -2     1924.20     1928.52     59.05 o 
  -5  10  -2      902.73      931.37     57.21 o 
  -4  10  -2      204.33      173.74     14.57 o 
  -3  10  -2       64.25       75.52     10.92 o 
  -2  10  -2      165.21      159.84     14.89 o 
  -1  10  -2     1348.76     1320.38     63.42 o 
   0  10  -2     1918.22     1943.88     57.04 o 
   1  10  -2      810.00      818.82     32.41 o 
   2  10  -2       45.02       32.92      9.13 o 
   3  10  -2        9.68        6.64      4.60 o 
   4  10  -2      151.48      146.10     19.62 o 
   5  10  -2      289.55      283.36     25.23 o 
  -9  11  -2      112.53       99.19     13.91 o 
  -8  11  -2      111.30      131.25     22.90 o 
  -7  11  -2      833.31      845.08     37.80 o 
  -6  11  -2     1475.39     1457.97     52.03 o 
  -5  11  -2      795.55      772.08     34.53 o 
  -4  11  -2        0.40        3.92      3.42 o 
  -3  11  -2      915.08      898.03     37.22 o 
  -2  11  -2     2405.22     2484.97     71.63 o 
  -1  11  -2     2713.94     2594.69     73.46 o 
   0  11  -2      548.41      491.82     25.69 o 
   1  11  -2        4.86       11.22      4.50 o 
   2  11  -2      149.41      124.81     14.20 o 
   3  11  -2     1312.25     1459.39     68.17 o 
   4  11  -2     1222.37     1438.49     68.17 o 
  -8  12  -2      304.50      308.09     31.32 o 
  -7  12  -2      185.95      190.25     20.42 o 
  -6  12  -2        5.28        8.09      5.88 o 
  -5  12  -2        6.25       15.22      5.55 o 
  -4  12  -2      718.48      707.30     37.96 o 
  -3  12  -2      693.27      712.15     34.23 o 
  -2  12  -2      718.81      625.11     31.43 o 
  -1  12  -2      544.74      520.68     28.17 o 
   0  12  -2      217.66      199.98     27.64 o 
   1  12  -2      648.09      696.89     33.30 o 
  -6  13  -2      810.92      820.80     40.62 o 
  -5  13  -2      676.68      703.96     36.85 o 
  -4  13  -2      530.53      514.92     30.19 o 
  -3  13  -2       51.72       54.91     25.28 o 
  -2  13  -2       15.42       29.38     12.35 o 
  -1  13  -2      203.58      207.63     20.98 o 
   0  13  -2      317.84      344.00     23.76 o 
   4 -12  -1      174.92      171.94     22.38 o 
   5 -12  -1      517.40      520.20     37.95 o 
   6 -12  -1      853.41      813.56     49.45 o 
   7 -12  -1      239.87      223.49     27.22 o 
   3 -11  -1     1617.79     1547.71     66.50 o 
   4 -11  -1     1740.45     1767.57     73.33 o 
   5 -11  -1        4.99        0.92      6.05 o 
   6 -11  -1       62.87       56.93     14.22 o 
   7 -11  -1      656.38      616.77     41.73 o 
   8 -11  -1      422.23      419.12     34.65 o 
   9 -11  -1      297.10      283.19     28.75 o 
   2 -10  -1     2190.77     2067.64     79.41 o 
   3 -10  -1     3585.41     3516.35    115.54 o 
   4 -10  -1      174.06      163.37     19.18 o 
   5 -10  -1      514.54      486.00     32.86 o 
   6 -10  -1     1017.41      932.24     50.27 o 
   7 -10  -1      993.77      990.22     51.94 o 
   8 -10  -1     1182.98     1134.98     58.85 o 
   9 -10  -1      154.83      151.62     22.09 o 
  10 -10  -1       45.16       57.20     14.26 o 
   2  -9  -1       56.27       58.12     11.26 o 
   3  -9  -1      319.81      308.74     22.91 o 
   4  -9  -1      130.11       82.05     13.61 o 
   5  -9  -1      305.69      308.33     23.44 o 
   6  -9  -1     1132.11     1073.59     51.34 o 
   7  -9  -1     1956.88     1907.44     77.54 o 
   8  -9  -1      759.60      689.25     41.68 o 
   9  -9  -1       30.34       36.52     10.44 o 
  10  -9  -1      915.51      938.39     54.10 o 
  11  -9  -1     1646.03     1578.44     77.90 o 
  -2  -8  -1     4175.37     4209.38    122.41 o 
  -1  -8  -1     1892.14     1858.53     64.54 o 
   0  -8  -1      388.20      468.83     26.18 o 
   1  -8  -1      394.05      360.51     16.07 o 
   2  -8  -1       26.65       25.57      7.19 o 
   3  -8  -1      106.60      103.57     13.15 o 
   4  -8  -1      655.39      652.93     34.10 o 
   5  -8  -1     3141.95     3215.12    106.09 o 
   6  -8  -1      851.69      791.20     40.51 o 
   7  -8  -1      312.72      288.47     23.66 o 
   8  -8  -1      273.10      268.90     23.37 o 
   9  -8  -1      582.89      560.11     37.03 o 
  10  -8  -1      274.02      235.24     23.88 o 
  11  -8  -1      453.37      490.05     37.22 o 
  -3  -7  -1      763.59      775.54     33.30 o 
  -2  -7  -1       21.24       31.94      7.19 o 
  -1  -7  -1       18.59       19.20      5.45 o 
   0  -7  -1     1032.88     1054.63     41.00 o 
   1  -7  -1      143.73      157.24      9.31 o 
   2  -7  -1      755.61      733.27     23.26 o 
   3  -7  -1     3695.97     3571.37    110.21 o 
   4  -7  -1     4317.42     4178.11    125.97 o 
   5  -7  -1       66.31       77.81     11.65 o 
   6  -7  -1      296.78      264.45     20.27 o 
   7  -7  -1      979.82      947.98     44.49 o 
   8  -7  -1     1891.68     1877.83     73.52 o 
   9  -7  -1     1221.89     1259.53     57.66 o 
  10  -7  -1      166.12      128.25     18.65 o 
  11  -7  -1       79.01       56.72     13.08 o 
  12  -7  -1      828.34      891.41     54.05 o 
  -4  -6  -1      492.15      528.53     24.77 o 
  -3  -6  -1      215.06      191.38     13.71 o 
  -2  -6  -1      106.50      120.09     10.53 o 
  -1  -6  -1      384.47      354.99     19.28 o 
   0  -6  -1     1261.39     1284.30     44.78 o 
   1  -6  -1     2156.01     2207.99     49.06 o 
   2  -6  -1      525.01      508.97     18.93 o 
   3  -6  -1      193.97      165.26      9.10 o 
   4  -6  -1      122.60      130.99     11.96 o 
   5  -6  -1       10.89       12.06      4.65 o 
   6  -6  -1      307.07      285.71     19.91 o 
   7  -6  -1     1524.54     1499.03     59.60 o 
   8  -6  -1     2869.57     2788.40     96.96 o 
   9  -6  -1       55.52       46.81     10.97 o 
  10  -6  -1      144.34      118.35     17.39 o 
  11  -6  -1      999.00     1004.48     53.93 o 
  12  -6  -1      588.48      577.57     40.85 o 
  -4  -5  -1      649.48      657.87     26.42 o 
  -3  -5  -1      392.07      404.22     19.13 o 
  -2  -5  -1     4188.15     4484.91    119.36 o 
  -1  -5  -1     7865.36     8027.97    203.30 o 
   0  -5  -1     1893.55     1821.28     40.18 o 
   1  -5  -1      925.87      941.63     24.36 o 
   2  -5  -1       89.94       96.98      6.25 o 
   3  -5  -1     3401.46     3587.54     71.86 o 
   4  -5  -1     3727.95     3861.24    113.14 o 
   5  -5  -1     3101.02     3186.22     71.79 o 
   6  -5  -1      148.63      123.72     12.01 o 
   7  -5  -1      252.43      262.19     19.06 o 
   8  -5  -1     1119.63     1119.41     48.29 o 
   9  -5  -1      477.84      446.51     29.18 o 
  10  -5  -1      267.65      269.07     23.27 o 
  11  -5  -1      224.57      246.89     23.47 o 
  12  -5  -1      121.66      130.91     19.98 o 
  -4  -4  -1      346.68      352.25     15.86 o 
  -3  -4  -1      306.96      339.66     15.74 o 
  -2  -4  -1     4116.11     4494.72    116.97 o 
  -1  -4  -1     6412.07     6655.13    167.97 o 
   0  -4  -1     7850.02     8475.38    153.94 o 
   1  -4  -1      221.95      229.67     12.83 o 
   2  -4  -1     1806.20     1846.41     39.29 o 
   3  -4  -1    10983.06    11341.05    203.90 o 
   4  -4  -1     3030.97     2944.43     58.49 o 
   5  -4  -1     2313.67     2347.87     51.93 o 
   6  -4  -1      848.59      899.28     24.05 o 
   7  -4  -1     1069.88     1110.82     30.06 o 
   8  -4  -1     1741.12     1766.22     44.50 o 
   9  -4  -1     2140.06     2215.14     80.71 o 
  10  -4  -1      505.01      459.03     30.59 o 
  11  -4  -1       10.31        6.47      4.14 o 
  12  -4  -1       97.49      131.93     19.30 o 
  -5  -3  -1     1185.11     1248.78     37.03 o 
  -4  -3  -1     1351.30     1422.94     40.44 o 
  -3  -3  -1     7027.62     7616.05    187.41 o 
  -2  -3  -1     3161.78     3697.87     95.73 o 
  -1  -3  -1     5347.12     6188.65    154.72 o 
   0  -3  -1     1420.62     1447.44     30.39 o 
   1  -3  -1     1298.77     1235.05     26.65 o 
   2  -3  -1      915.65      857.28     20.18 o 
   3  -3  -1      229.75      225.83      6.75 o 
   4  -3  -1      307.97      302.51     20.49 o 
   5  -3  -1      430.52      463.59     14.19 o 
   6  -3  -1     1591.01     1648.08     38.38 o 
   7  -3  -1     1303.06     1368.37     34.82 o 
   8  -3  -1      801.00      884.06     27.39 o 
   9  -3  -1     1286.66     1360.97     59.95 o 
  10  -3  -1      162.95      156.23     17.39 o 
  11  -3  -1      123.59      138.54     18.31 o 
  12  -3  -1      756.57      835.21     48.17 o 
  -5  -2  -1     6356.02     6910.23    165.52 o 
  -4  -2  -1     4254.66     4438.95    110.38 o 
  -3  -2  -1      925.22      993.22     29.28 o 
  -2  -2  -1      754.69      765.24     23.32 o 
  -1  -2  -1      240.41      206.01      9.20 o 
   0  -2  -1     9922.02     9949.32    274.74 o 
   1  -2  -1     8407.17     8520.49    221.68 o 
   2  -2  -1     1681.43     1716.47     35.53 o 
   3  -2  -1      329.52      336.97      8.92 o 
   4  -2  -1     2471.64     2487.78     49.87 o 
   5  -2  -1     5638.75     5898.02    114.00 o 
   6  -2  -1     2406.21     2640.29     55.99 o 
   7  -2  -1       83.18       82.30      7.24 o 
   8  -2  -1        3.83        5.56      2.58 o 
   9  -2  -1       13.21        8.57      3.33 o 
  10  -2  -1      249.40      252.04     15.05 o 
  11  -2  -1      284.37      350.65     19.13 o 
  12  -2  -1      340.03      370.73     29.54 o 
  -5  -1  -1       71.23       64.66      4.38 o 
  -4  -1  -1      181.15      219.23      9.23 o 
  -3  -1  -1       59.56       75.41      4.77 o 
  -2  -1  -1     2958.64     3173.37     82.05 o 
  -1  -1  -1    17742.26    15634.55    375.09 o 
   0  -1  -1     3778.12     4064.31     73.13 o 
   1  -1  -1       32.76       26.81      1.76 o 
   2  -1  -1       34.11       46.92      2.82 o 
   3  -1  -1     7787.92     8474.50    205.07 o 
   4  -1  -1    11240.01    11209.84    306.65 o 
   6  -1  -1      248.65      236.45     16.56 o 
   7  -1  -1      332.22      300.16     13.61 o 
   8  -1  -1     2948.16     3119.57     88.09 o 
   9  -1  -1      742.41      854.53     29.05 o 
  10  -1  -1     1127.53     1216.14     38.38 o 
  11  -1  -1      209.17      212.91     15.41 o 
  12  -1  -1       14.55       13.70      5.75 o 
  -6   0  -1      108.41      103.14      5.62 o 
  -5   0  -1     1372.12     1452.39     39.30 o 
  -4   0  -1     2309.98     2231.58     58.70 o 
  -3   0  -1     3018.95     2914.42     74.10 o 
  -2   0  -1     6285.40     6386.62    158.84 o 
  -1   0  -1    10371.72     9523.25    235.43 o 
   1   0  -1    14930.21    12327.53    323.29 o 
   4   0  -1      139.11       24.39      5.64 o 
   6   0  -1      109.67       18.31      6.10 o 
   8   0  -1     2423.98     1613.53     67.20 o 
   9   0  -1     1271.49     1269.55     39.73 o 
  10   0  -1      586.67      626.47     27.36 o 
  11   0  -1        9.72        6.40      5.58 o 
  12   0  -1      356.12      379.38     21.56 o 
  -6   1  -1      255.40      222.99     10.90 o 
  -5   1  -1     2943.49     2907.81     76.33 o 
  -4   1  -1     6828.46     7049.57    173.20 o 
  -3   1  -1    13441.11    13592.53    322.66 o 
  -2   1  -1      596.46      596.58     19.13 o 
  -1   1  -1    10879.07    10298.34    408.04 o 
   0   1  -1    10492.90     9448.34    196.59 o 
   1   1  -1     2386.04     2468.11     38.89 o 
   2   1  -1     3697.11     3786.43     77.66 o 
   3   1  -1     1070.71     1191.19     38.31 o 
   4   1  -1      444.97      453.12     20.46 o 
   5   1  -1     1956.27     2142.44     69.19 o 
   6   1  -1     3017.17     1656.00     61.73 o 
   8   1  -1       33.01        3.41      3.92 o 
   9   1  -1        2.13        3.63      3.92 o 
  10   1  -1       82.03       69.02     12.01 o 
  11   1  -1      177.75      217.62     17.05 o 
  12   1  -1      272.35      315.52     29.79 o 
  -6   2  -1     3199.59     3478.37     91.22 o 
  -5   2  -1     6786.09     7150.53    178.74 o 
  -4   2  -1       13.34       13.58      5.76 o 
  -3   2  -1     2046.54     2142.25     81.96 o 
  -2   2  -1     1544.62     1480.91     32.30 o 
   0   2  -1    15399.58    14540.10    265.19 o 
   1   2  -1     5422.92     5678.49    108.59 o 
   2   2  -1      101.43      103.28      3.57 o 
   3   2  -1      186.77      191.73      8.51 o 
   4   2  -1     4083.06     4299.33     70.30 o 
   5   2  -1     3987.94     4069.11    117.81 o 
   6   2  -1     3049.17     3380.85    103.07 o 
   7   2  -1     1672.55     1466.12     59.11 o 
   8   2  -1       55.83       18.16      6.34 o 
  11   2  -1      575.71      417.23     35.07 o 
  -7   3  -1     3664.08     3788.54    102.34 o 
  -6   3  -1      113.98      119.14      9.48 o 
  -5   3  -1     1910.25     1951.82     44.56 o 
  -4   3  -1     2027.78     1934.26     58.56 o 
  -3   3  -1     5671.96     5651.91    112.62 o 
  -2   3  -1      936.25     1063.83     26.16 o 
  -1   3  -1      194.28      198.19      9.95 o 
   0   3  -1     1292.51     1415.94     49.67 o 
   1   3  -1      376.77      406.72     16.14 o 
   2   3  -1     1491.99     1492.28     26.68 o 
   3   3  -1       27.58       15.06      3.13 o 
   4   3  -1     1439.16     1413.42     25.69 o 
   5   3  -1      734.06      727.88     30.97 o 
   6   3  -1     1530.52     1610.43     57.66 o 
   7   3  -1      195.66      189.45     15.96 o 
   8   3  -1     1156.88     1174.36     53.88 o 
  11   3  -1       59.32       53.98     15.64 o 
  -7   4  -1      146.01      122.10      8.33 o 
  -6   4  -1      121.11      113.67     12.23 o 
  -5   4  -1     2192.54     2295.90     53.20 o 
  -4   4  -1     5776.35     5871.49    117.53 o 
  -3   4  -1     4832.53     4935.64     99.37 o 
  -2   4  -1       45.88       61.01      4.90 o 
  -1   4  -1      518.94      526.23     16.46 o 
   0   4  -1     3485.04     3540.77     73.31 o 
   1   4  -1     6818.98     6782.10    132.90 o 
   2   4  -1     6582.52     6433.24    126.24 o 
   3   4  -1     1168.04     1226.96     24.18 o 
   4   4  -1      345.86      350.33      9.95 o 
   5   4  -1      522.86      497.24     24.92 o 
   6   4  -1     1027.69     1073.23     43.88 o 
   7   4  -1      679.30      721.36     35.65 o 
   8   4  -1      560.37      626.29     34.61 o 
   9   4  -1       18.22       13.46      6.76 o 
  10   4  -1      176.87      163.44     24.02 o 
  -8   5  -1     1173.94     1161.12     74.81 o 
  -7   5  -1        5.34       11.19      3.61 o 
  -6   5  -1      436.29      400.33     16.61 o 
  -5   5  -1      395.81      389.57     15.89 o 
  -4   5  -1      580.60      608.37     20.56 o 
  -3   5  -1      253.79      222.82     18.57 o 
  -2   5  -1      575.86      658.50     41.73 o 
  -1   5  -1     2795.09     3016.10     64.83 o 
   0   5  -1     2257.36     2196.16     50.44 o 
   1   5  -1     3488.90     3476.42     73.83 o 
   2   5  -1     5763.92     6234.26    124.67 o 
   3   5  -1       65.54       82.23      6.73 o 
   4   5  -1      986.73     1028.85     22.52 o 
   5   5  -1     2894.46     3093.60     96.79 o 
   6   5  -1     1547.35     1620.02     59.96 o 
   7   5  -1      684.02      667.92     34.94 o 
   8   5  -1       19.89       17.24      6.47 o 
   9   5  -1      730.30      825.54     45.43 o 
  10   5  -1     1355.32     1510.58     74.51 o 
  -8   6  -1     1932.81     2005.14     54.73 o 
  -7   6  -1     2247.96     2309.88     58.40 o 
  -6   6  -1     2132.44     2117.96     54.20 o 
  -5   6  -1      102.50       93.15      8.25 o 
  -4   6  -1     1321.07     1198.81     34.65 o 
  -3   6  -1     3131.56     3131.46     71.55 o 
  -2   6  -1     6160.22     6316.18    130.32 o 
  -1   6  -1     1412.33     1435.39     38.39 o 
   0   6  -1      943.88     1036.80     30.08 o 
   1   6  -1      420.24      455.75     17.43 o 
   2   6  -1      115.99      107.28      7.70 o 
   3   6  -1     1048.50     1132.98     25.66 o 
   4   6  -1     2389.24     2479.05     81.17 o 
   5   6  -1      710.63      716.01     34.17 o 
   6   6  -1       47.83       79.07     11.94 o 
   7   6  -1       65.58       64.10     11.82 o 
   8   6  -1      319.91      319.10     24.70 o 
   9   6  -1      773.69      828.38     51.17 o 
  -8   7  -1     1405.85     1467.10     43.71 o 
  -7   7  -1     1020.95      996.38     75.23 o 
  -6   7  -1       98.75       96.51     10.29 o 
  -5   7  -1      503.44      448.61     20.81 o 
  -4   7  -1      717.97      659.98     24.84 o 
  -3   7  -1     4561.53     4573.58    101.60 o 
  -2   7  -1     4012.88     4269.60     94.03 o 
  -1   7  -1      808.88      848.44     28.15 o 
   0   7  -1       27.86       30.42      5.31 o 
   1   7  -1     1649.79     1641.76     44.01 o 
   2   7  -1     4593.67     4589.31     99.43 o 
   3   7  -1      566.26      578.64     17.54 o 
   4   7  -1      143.50      139.66     13.63 o 
   5   7  -1      131.76      112.51     12.47 o 
   6   7  -1      516.01      484.53     29.42 o 
   7   7  -1      724.43      725.77     39.33 o 
  -9   8  -1      264.65      256.73     31.48 o 
  -8   8  -1       56.28       49.63      8.82 o 
  -7   8  -1     1214.82     1137.66     38.84 o 
  -6   8  -1      567.01      602.10     25.71 o 
  -5   8  -1      623.69      620.16     25.73 o 
  -4   8  -1     1711.58     1726.68     49.01 o 
  -3   8  -1      506.69      481.16     21.84 o 
  -2   8  -1      523.20      476.65     21.43 o 
  -1   8  -1      576.88      544.14     22.79 o 
   0   8  -1     1395.21     1406.24     47.57 o 
   1   8  -1      700.80      655.42     25.15 o 
   2   8  -1      923.74      862.53     29.93 o 
   3   8  -1      657.67      681.18     25.69 o 
   4   8  -1       26.90       26.74      7.85 o 
   5   8  -1     1084.87     1060.18     48.72 o 
   6   8  -1     1689.28     1788.30     71.58 o 
  -9   9  -1        3.51       11.19      5.49 o 
  -8   9  -1     1385.00     1332.00     45.96 o 
  -7   9  -1     1694.06     1603.18     50.93 o 
  -6   9  -1     2524.50     2473.38     67.23 o 
  -5   9  -1      387.07      386.98     20.80 o 
  -4   9  -1       93.01       85.20     10.80 o 
  -3   9  -1     1024.16      990.32     35.48 o 
  -2   9  -1      213.23      206.50     28.16 o 
  -1   9  -1     1263.89     1254.66     41.14 o 
   0   9  -1      518.64      508.38     23.50 o 
   1   9  -1      196.47      193.98     14.05 o 
   2   9  -1        7.19        8.28      6.10 o 
   3   9  -1      545.65      563.01     33.54 o 
   4   9  -1      780.71      780.40     41.60 o 
   5   9  -1      354.58      391.90     28.02 o 
   6   9  -1      407.05      435.00     30.95 o 
  -9  10  -1      423.74      387.20     23.38 o 
  -8  10  -1      888.22      903.99     37.71 o 
  -7  10  -1     1107.22     1090.50     47.51 o 
  -6  10  -1      619.45      634.60     29.49 o 
  -5  10  -1      112.30      105.69     13.09 o 
  -4  10  -1      147.47      167.51     15.54 o 
  -3  10  -1     1752.29     1680.67     53.06 o 
  -2  10  -1     3780.26     3701.79     93.33 o 
  -1  10  -1     1864.69     1832.42     55.79 o 
   0  10  -1       17.43       13.32      4.57 o 
   1  10  -1     1204.24     1215.14     70.47 o 
   2  10  -1     1754.73     1743.08     53.38 o 
   3  10  -1     1171.61     1241.08     58.27 o 
   4  10  -1      476.37      521.04     34.53 o 
   5  10  -1       75.60      100.57     16.56 o 
  -9  11  -1      122.28      123.28     21.30 o 
  -8  11  -1      141.55      135.94     16.92 o 
  -7  11  -1      306.37      264.43     20.73 o 
  -6  11  -1        9.16        5.10      4.48 o 
  -5  11  -1      384.57      388.45     23.87 o 
  -4  11  -1     1238.68     1218.67     45.44 o 
  -3  11  -1     1201.58     1185.71     48.80 o 
  -2  11  -1      416.94      407.39     23.73 o 
   0  11  -1      194.07      188.00     22.70 o 
   1  11  -1     1117.29     1159.17     43.23 o 
   3  11  -1      921.75     1094.69     56.81 o 
   4  11  -1       18.77       22.18      9.27 o 
  -8  12  -1       43.88       40.96      9.29 o 
  -7  12  -1     1026.12     1070.92     45.76 o 
  -6  12  -1     1665.72     1665.92     92.40 o 
  -5  12  -1      953.99      941.42     41.70 o 
  -4  12  -1      260.72      247.00     20.01 o 
  -3  12  -1       78.30       73.37     11.93 o 
  -2  12  -1      251.08      223.16     20.24 o 
  -1  12  -1      969.23      960.28     40.84 o 
   0  12  -1      754.59      782.70     36.21 o 
   1  12  -1      173.54      177.10     19.24 o 
  -5  13  -1      236.07      233.83     23.26 o 
  -4  13  -1       24.75       18.06      6.49 o 
  -3  13  -1      995.33      950.56     43.75 o 
  -2  13  -1     1330.68     1360.73     53.77 o 
  -1  13  -1      761.33      788.03     38.91 o 
   4 -13   0      194.30      207.39     25.65 o 
   4 -12   0      248.73      256.09     25.28 o 
   5 -12   0       32.36       31.72     11.82 o 
   6 -12   0      424.91      385.12     32.55 o 
   7 -12   0      929.22      940.45     54.75 o 
   8 -12   0      244.72      227.81     28.36 o 
   3 -11   0      282.51      273.41     23.85 o 
   4 -11   0      184.81      175.01     21.12 o 
   5 -11   0     1009.08      986.05     51.02 o 
   6 -11   0     1947.57     1848.60     79.14 o 
   7 -11   0      873.41      808.88     48.99 o 
   8 -11   0       87.49       95.39     17.85 o 
   9 -11   0       37.33       39.96     10.97 o 
   2 -10   0       21.50       13.15      6.13 o 
   3 -10   0      515.41      497.02     31.41 o 
   4 -10   0     1462.16     1427.71     61.24 o 
   5 -10   0      860.59      806.05     43.93 o 
   6 -10   0      190.09      188.36     19.78 o 
   7 -10   0      272.13      229.28     22.33 o 
   8 -10   0       55.19       41.80     11.77 o 
   9 -10   0       47.46       43.28     11.55 o 
  10 -10   0      480.69      453.00     36.28 o 
   2  -9   0     1879.30     1844.31     68.58 o 
   3  -9   0     2357.76     2242.17     81.39 o 
   4  -9   0      840.22      864.63     41.97 o 
   5  -9   0        4.89        9.13      5.21 o 
   6  -9   0      195.08      183.10     18.53 o 
   7  -9   0      355.93      335.76     26.20 o 
   8  -9   0     1019.39      993.34     51.07 o 
   9  -9   0      901.05      873.47     49.40 o 
  10  -9   0       62.46       60.98     13.27 o 
  11  -9   0       61.80       66.09     15.60 o 
   1  -8   0      483.09      505.18     27.61 o 
   2  -8   0     1662.94     1550.64     59.52 o 
   3  -8   0     2317.87     2214.58     77.52 o 
   4  -8   0      844.68      808.98     38.53 o 
   5  -8   0      258.28      260.47     20.22 o 
   6  -8   0     1145.90     1147.04     49.86 o 
   7  -8   0     3750.41     3635.66    121.42 o 
   8  -8   0     2750.10     2701.46     98.20 o 
   9  -8   0      316.79      300.41     25.50 o 
  10  -8   0       21.53       20.12      8.26 o 
  11  -8   0      555.85      530.37     38.65 o 
   1  -7   0     1218.31     1179.23     45.77 o 
   2  -7   0        8.37       15.96      5.16 o 
   3  -7   0       43.97       37.63      8.26 o 
   4  -7   0      300.70      296.17     19.66 o 
   5  -7   0      489.00      447.86     25.67 o 
   6  -7   0     1780.52     1740.45     65.60 o 
   7  -7   0      729.08      737.20     37.66 o 
   8  -7   0      307.05      277.59     22.64 o 
   9  -7   0       39.24       52.11     11.60 o 
  10  -7   0      638.10      584.20     37.29 o 
  11  -7   0     1120.04     1131.01     58.43 o 
  12  -7   0      742.09      707.42     46.50 o 
  -3  -6   0     1284.94     1399.72     46.35 o 
  -2  -6   0     2975.26     3189.23     90.18 o 
  -1  -6   0     2131.66     2108.30     64.10 o 
   0  -6   0     2629.79     2740.23     79.43 o 
   1  -6   0      269.12      230.18     15.14 o 
   2  -6   0     1070.69     1064.66     40.85 o 
   3  -6   0     2957.42     3049.52     87.62 o 
   4  -6   0     4471.72     4542.22     96.81 o 
   5  -6   0     3161.52     3225.65     98.83 o 
   6  -6   0      395.56      452.61     25.23 o 
   7  -6   0        2.06        3.68      3.56 o 
   8  -6   0     1054.60     1048.05     47.15 o 
   9  -6   0     1811.32     1826.59     72.07 o 
  10  -6   0      513.31      451.08     31.36 o 
  11  -6   0       82.13       71.00     14.46 o 
  12  -6   0       45.32       52.48     13.32 o 
  -4  -5   0     1240.13     1361.55     42.33 o 
  -3  -5   0     1311.92     1386.93     43.59 o 
  -2  -5   0     1343.53     1386.21     43.88 o 
  -1  -5   0        5.93       12.28      3.78 o 
   1  -5   0       81.86       63.03      5.76 o 
   2  -5   0     3090.16     3151.41     64.70 o 
   3  -5   0     5566.12     5547.03    107.08 o 
   4  -5   0     1184.15     1156.29     27.31 o 
   5  -5   0      115.80      100.02      5.90 o 
   6  -5   0      884.80      909.16     24.30 o 
   7  -5   0     1994.65     1983.98     46.48 o 
   8  -5   0     3773.55     3858.79    121.25 o 
   9  -5   0     2079.52     1980.05     74.93 o 
  10  -5   0       28.90       28.43      8.48 o 
  11  -5   0      338.78      337.51     27.17 o 
  12  -5   0      889.84     1005.18     54.90 o 
  -4  -4   0     2461.74     2531.41     68.63 o 
  -3  -4   0      218.22      212.09     11.04 o 
  -2  -4   0      242.25      238.63     12.11 o 
  -1  -4   0     1762.30     1744.22     50.47 o 
   0  -4   0     5434.64     5576.29    159.53 o 
   1  -4   0       50.93       57.23      4.10 o 
   2  -4   0     1393.20     1423.60     31.03 o 
   3  -4   0      737.53      723.00     17.95 o 
   4  -4   0       30.56       30.42      3.78 o 
   5  -4   0      379.42      413.56     17.62 o 
   6  -4   0     2267.74     2357.10     51.49 o 
   7  -4   0     1742.10     1728.87     41.32 o 
   8  -4   0     2048.18     2062.13     50.45 o 
   9  -4   0      583.77      614.69     23.34 o 
  10  -4   0       15.42       15.96      5.21 o 
  11  -4   0      628.45      715.50     41.10 o 
  12  -4   0      867.14      956.80     52.09 o 
  -5  -3   0     2274.01     2453.26     63.16 o 
  -4  -3   0      106.14       99.92      6.37 o 
  -3  -3   0      153.13      194.90      9.32 o 
  -2  -3   0     2345.05     2469.56     65.22 o 
  -1  -3   0     6491.63     6666.20    164.87 o 
   0  -3   0     1362.68     1256.80     31.48 o 
   1  -3   0      216.85      209.63      5.86 o 
   2  -3   0      460.67      515.29     12.88 o 
   3  -3   0     2706.78     2889.35     56.42 o 
   4  -3   0     6113.33     6362.61    118.58 o 
   5  -3   0     1410.58     1355.61     31.57 o 
   6  -3   0     1294.89     1300.15     32.23 o 
   7  -3   0       57.80       70.09     11.25 o 
   8  -3   0       40.61       40.54      6.04 o 
   9  -3   0       24.08       30.39      5.66 o 
  10  -3   0      755.79      837.15     30.35 o 
  11  -3   0      196.88      270.84     16.87 o 
  12  -3   0       65.88       68.51     13.76 o 
  -5  -2   0       82.94       85.87      4.48 o 
  -4  -2   0       42.95       44.41      3.32 o 
  -3  -2   0      915.93      928.03     25.69 o 
  -2  -2   0     9924.69    10925.27    254.93 o 
  -1  -2   0     1338.12     1427.28     38.24 o 
   0  -2   0     1445.96     1525.86     43.74 o 
   1  -2   0     1317.64     1383.10     27.82 o 
   2  -2   0      819.27      850.60     17.92 o 
   3  -2   0     4148.76     4159.76     78.91 o 
   4  -2   0    11376.96    11673.10    216.74 o 
   5  -2   0     9555.37    10140.53    189.79 o 
   6  -2   0      181.27      215.77     18.68 o 
   7  -2   0     1509.93     1729.26     42.28 o 
   8  -2   0     1746.02     1874.73     65.98 o 
   9  -2   0      649.54      731.26     26.02 o 
  10  -2   0      530.33      597.73     24.50 o 
  11  -2   0       16.53       21.63      4.94 o 
  12  -2   0       90.84      111.63     17.38 o 
  -4  -1   0     5168.99     5596.24    133.19 o 
  -3  -1   0      696.58      667.29     17.92 o 
  -2  -1   0     2200.38     2627.38     65.00 o 
  -1  -1   0     1420.01     1546.50     38.72 o 
   0  -1   0      718.85      681.33     18.53 o 
   1  -1   0     8478.66     8325.08    225.07 o 
   2  -1   0    20417.14    18061.49    340.29 o 
   3  -1   0     2096.56     2185.17     42.74 o 
   4  -1   0      965.56     1092.09     25.74 o 
   5  -1   0     2723.48     2866.66     85.24 o 
   6  -1   0      453.36      464.97     16.32 o 
   7  -1   0      274.27      338.95     14.58 o 
   8  -1   0       10.08        9.94      3.08 o 
   9  -1   0      220.49      243.63     18.53 o 
  10  -1   0      157.34      176.00     12.93 o 
  11  -1   0      260.25      267.27     16.56 o 
  12  -1   0      664.62      734.49     45.94 o 
   1   0   0    11093.46     9176.88    238.73 o 
   7   0   0      373.50      167.14     15.84 o 
   8   0   0      422.21      361.20     35.55 o 
   9   0   0     1276.08     1320.81     65.86 o 
  10   0   0      246.87      263.15     15.72 o 
  11   0   0      411.14      478.41     23.31 o 
  12   0   0      367.23      439.00     35.04 o 
  -6   1   0      449.91      447.11     15.62 o 
  -5   1   0     2747.27     2969.05     74.68 o 
  -4   1   0      969.17     1079.76     23.78 o 
  -3   1   0     2102.69     2062.53     66.14 o 
  -2   1   0    20504.64    19608.89    353.55 o 
  -1   1   0     8457.53     8684.87    161.88 o 
   1   1   0     1415.07     1457.43     41.89 o 
   2   1   0     2247.41     2608.03     71.83 o 
   3   1   0      690.79      636.61     23.42 o 
   4   1   0     5125.55     5310.75    148.74 o 
   5   1   0     2230.83     2328.81     73.81 o 
   9   1   0     1095.78      505.67     33.98 o 
  10   1   0     1107.52     1132.83     40.06 o 
  11   1   0      314.74      323.73     29.91 o 
  -6   2   0      181.10      182.89      7.90 o 
  -5   2   0     9575.64    10164.93    303.74 o 
  -4   2   0    11421.68    11902.39    223.19 o 
  -3   2   0     4134.13     4131.41    135.46 o 
  -2   2   0      770.36      802.26     19.62 o 
   2   2   0     9868.17    10182.71    274.11 o 
   3   2   0      919.00      871.02     30.61 o 
   4   2   0       53.97       70.91      7.29 o 
   5   2   0       84.66       84.42      8.84 o 
   6   2   0       61.97       56.09      8.77 o 
   7   2   0      801.58      580.23     32.30 o 
  10   2   0      536.78      196.66     21.48 o 
  11   2   0        0.87        7.22      6.83 o 
  -7   3   0       62.01       78.06      6.62 o 
  -6   3   0     1314.84     1292.04     31.94 o 
  -5   3   0     1352.75     1325.74     36.46 o 
  -4   3   0     6035.00     6207.45    123.60 o 
  -3   3   0     2738.53     2873.90     60.35 o 
  -2   3   0      460.22      501.13     15.17 o 
   3   3   0      154.76      178.33     11.26 o 
   4   3   0      126.89      133.17      9.98 o 
   5   3   0     2256.67     2342.33     74.83 o 
   6   3   0      848.81      801.96     34.94 o 
   7   3   0     1727.51     1949.29     68.85 o 
   8   3   0      347.36      306.63     30.31 o 
   9   3   0       40.20       40.49     11.19 o 
  10   3   0      467.49      509.30     37.54 o 
  11   3   0      377.29      375.77     33.69 o 
  -7   4   0     1686.42     1613.34     41.23 o 
  -6   4   0     2288.33     2344.82    100.89 o 
  -5   4   0      406.41      463.53     16.05 o 
  -4   4   0       35.02       34.87      4.89 o 
  -3   4   0      743.45      707.92     38.07 o 
   3   4   0      219.75      174.07     11.99 o 
   4   4   0     2458.12     2495.18     77.11 o 
   5   4   0     5258.33     5359.93    152.18 o 
   6   4   0     1667.96     1689.49     60.28 o 
   7   4   0      510.41      502.45     28.21 o 
   8   4   0      519.13      546.31     51.12 o 
   9   4   0     2372.18     2418.56     95.58 o 
  10   4   0     1333.75     1513.00     73.93 o 
  -8   5   0     3847.69     3874.03    142.87 o 
  -7   5   0     2013.85     1906.57    111.31 o 
  -6   5   0      845.09      810.86     26.45 o 
  -5   5   0      119.65       97.54      7.52 o 
  -4   5   0     1170.99     1131.86     44.51 o 
  -3   5   0     5553.06     5642.19    115.02 o 
  -2   5   0     3111.20     3258.91     70.52 o 
   3   5   0     1278.30     1349.81     48.12 o 
   4   5   0     1241.67     1262.36     47.30 o 
   5   5   0      503.37      455.93     24.51 o 
   6   5   0       12.51       10.24      4.70 o 
   7   5   0      380.69      361.38     23.85 o 
   8   5   0      507.77      527.95     36.13 o 
   9   5   0     1243.03     1309.44     65.38 o 
  -8   6   0     1021.45     1035.13     57.26 o 
  -7   6   0        3.57        4.64      3.00 o 
  -6   6   0      374.94      402.90     17.94 o 
  -5   6   0     3157.40     3116.05     73.07 o 
  -4   6   0     4533.71     4456.86     97.33 o 
  -3   6   0     2971.13     3090.85     70.47 o 
  -2   6   0     1058.38     1081.03     51.07 o 
   3   6   0     1312.68     1375.74     51.07 o 
   4   6   0      120.37      114.67     11.33 o 
   5   6   0      846.51      828.09     37.37 o 
   6   6   0      859.03      906.33     41.10 o 
   7   6   0      928.70      986.39     45.72 o 
   8   6   0      504.64      436.38     33.81 o 
   9   6   0      171.88      167.17     24.19 o 
  -8   7   0      298.05      295.64     16.74 o 
  -7   7   0      724.04      723.56     27.73 o 
  -6   7   0     1833.36     1783.89     59.68 o 
  -5   7   0      472.22      402.65     19.04 o 
  -4   7   0      271.94      259.15     14.65 o 
  -3   7   0       46.94       44.63      7.06 o 
  -2   7   0        9.88        6.83      3.26 o 
  -1   7   0     1258.18     1204.06     36.08 o 
   0   7   0      176.83      162.29     11.08 o 
   1   7   0     1145.72     1098.56     43.23 o 
   2   7   0      631.32      675.51     24.69 o 
   3   7   0       85.61       80.20     15.18 o 
   4   7   0      103.76      111.47     11.94 o 
   5   7   0     1325.26     1467.09     57.85 o 
   6   7   0     1825.17     1950.96     72.87 o 
   8   7   0       12.17        4.50      5.81 o 
  -9   8   0      310.18      329.10     19.42 o 
  -8   8   0     2755.01     2732.19     71.88 o 
  -7   8   0     3750.02     3728.93    110.21 o 
  -6   8   0     1160.29     1070.43     36.96 o 
  -5   8   0      269.43      250.51     21.84 o 
  -4   8   0      841.05      787.77     29.77 o 
  -3   8   0     2337.24     2262.93     59.87 o 
  -2   8   0     1658.94     1641.83     47.08 o 
  -1   8   0      457.90      475.24     21.69 o 
   0   8   0       52.80       57.35      8.38 o 
   2   8   0      648.68      658.91     29.60 o 
   3   8   0      941.36      930.12     32.07 o 
   4   8   0      593.78      646.92     34.68 o 
   5   8   0      377.41      391.39     26.08 o 
   7   8   0       47.61       59.16     14.55 o 
  -9   9   0      885.26      886.44     41.05 o 
  -8   9   0     1039.65      979.63     37.90 o 
  -7   9   0      357.71      333.98     20.18 o 
  -6   9   0      183.84      186.00     14.86 o 
  -5   9   0        2.20        4.24      3.65 o 
  -4   9   0      816.48      807.31     32.30 o 
  -3   9   0     2345.96     2330.71     81.32 o 
  -2   9   0     1882.95     1793.74     53.26 o 
  -1   9   0     1629.69     1527.95     47.37 o 
   0   9   0      539.92      527.58     24.52 o 
   1   9   0     2405.48     2383.84     64.66 o 
   2   9   0     2616.09     2753.91     71.97 o 
   3   9   0     1212.37     1219.06     54.49 o 
   4   9   0       71.06       58.48     11.72 o 
  -9  10   0       55.48       70.69     11.31 o 
  -8  10   0       54.77       34.45      8.22 o 
  -7  10   0      262.92      231.34     22.82 o 
  -6  10   0      147.04      149.41     15.68 o 
  -5  10   0      895.77      859.98     35.53 o 
  -4  10   0     1476.68     1416.11     48.47 o 
  -3  10   0      517.61      457.20     28.36 o 
  -2  10   0       21.42       29.22      7.26 o 
  -1  10   0      240.48      192.78     29.81 o 
   0  10   0     1555.80     1544.78     50.14 o 
   1  10   0     1394.95     1331.74     45.52 o 
   2  10   0      926.46      930.05     66.24 o 
   3  10   0      288.49      348.57     26.98 o 
  -9  11   0       36.21       31.90     22.44 o 
  -8  11   0       79.21       82.49     13.00 o 
  -7  11   0      875.19      909.32     39.87 o 
  -6  11   0     1962.02     1857.79     61.56 o 
  -5  11   0      992.78      928.99     39.73 o 
  -4  11   0      182.38      182.30     18.21 o 
  -3  11   0      281.65      242.47     18.42 o 
  -2  11   0     1139.75     1171.22     48.65 o 
  -1  11   0     1675.66     1631.00     55.08 o 
   0  11   0      635.16      612.96     30.40 o 
   1  11   0      157.52      170.23     17.40 o 
   3  11   0      444.38      473.29     34.56 o 
  -7  12   0      937.53      914.04     42.36 o 
  -6  12   0      433.24      409.08     26.75 o 
  -5  12   0       31.62       15.55      7.58 o 
  -4  12   0      253.61      253.08     20.67 o 
  -3  12   0     1013.12      936.49     41.62 o 
  -2  12   0     1470.24     1412.40     53.07 o 
  -1  12   0      343.05      329.52     43.04 o 
   0  12   0        5.25       19.73      7.19 o 
   1  12   0      236.27      244.06     20.39 o 
  -4  13   0      179.84      196.32     21.69 o 
  -3  13   0      223.17      206.63     21.76 o 
   5 -13   1      239.63      263.38     26.78 o 
   4 -12   1      261.80      253.79     24.53 o 
   5 -12   1      950.51      914.01     51.31 o 
   6 -12   1     1661.07     1622.03     74.68 o 
   7 -12   1     1017.46     1014.00     56.81 o 
   8 -12   1       50.87       49.11     13.44 o 
   3 -11   1     1190.65     1177.12     55.55 o 
   4 -11   1     1243.79     1169.83     56.40 o 
   5 -11   1      373.53      390.76     29.88 o 
   6 -11   1        6.81       12.79      7.36 o 
   7 -11   1      307.51      272.39     25.09 o 
   8 -11   1      149.00      158.06     22.04 o 
   9 -11   1      156.41      137.28     22.06 o 
   2 -10   1     3779.58     3761.08    122.08 o 
   3 -10   1     1766.25     1698.53     67.83 o 
   4 -10   1      153.72      151.06     16.66 o 
   5 -10   1      111.61       99.80     15.60 o 
   6 -10   1      625.54      540.32     35.28 o 
   7 -10   1     1144.18     1124.76     55.02 o 
   8 -10   1      875.46      831.91     47.83 o 
   9 -10   1      408.49      360.71     30.49 o 
  10 -10   1      101.36      102.70     19.35 o 
   2  -9   1      219.36      199.59     17.56 o 
   3  -9   1     1025.55      953.00     44.53 o 
   4  -9   1       97.48       91.32     13.59 o 
   5  -9   1      400.04      366.18     25.96 o 
   6  -9   1     2453.58     2317.12     87.40 o 
   7  -9   1     1696.68     1623.17     67.76 o 
   8  -9   1     1393.69     1301.04     60.40 o 
   9  -9   1        3.76        8.60      5.59 o 
  10  -9   1      170.53      157.80     22.11 o 
  11  -9   1      761.07      777.89     49.69 o 
   2  -8   1      526.70      523.93     27.92 o 
   3  -8   1      505.59      522.76     28.31 o 
   4  -8   1     1667.20     1678.50     63.62 o 
   5  -8   1      651.38      629.58     33.44 o 
   6  -8   1      609.11      638.16     34.31 o 
   7  -8   1     1203.15     1148.45     51.90 o 
   8  -8   1       54.80       56.23     12.13 o 
   9  -8   1      254.57      237.08     22.21 o 
  10  -8   1      485.53      471.33     33.93 o 
  11  -8   1      639.64      662.03     43.42 o 
   1  -7   1      802.95      884.03     36.59 o 
   2  -7   1     4009.88     4183.48    109.80 o 
   3  -7   1     4569.11     4683.78     94.31 o 
   4  -7   1      729.67      700.83     21.84 o 
   5  -7   1      486.58      450.07     25.74 o 
   6  -7   1      112.14      119.22     13.05 o 
   7  -7   1      986.18     1013.92     45.58 o 
   8  -7   1     1369.30     1346.76     58.70 o 
   9  -7   1      368.85      373.06     27.15 o 
  10  -7   1        3.42        8.04      4.77 o 
  11  -7   1       79.68       83.45     16.13 o 
  12  -7   1      179.61      206.81     26.03 o 
   1  -6   1     1444.78     1471.10     35.86 o 
   2  -6   1     6144.80     6347.64    123.26 o 
   3  -6   1     3134.41     3141.05     65.55 o 
   4  -6   1     1328.63     1240.66     30.55 o 
   5  -6   1       97.56       91.92      6.33 o 
   6  -6   1     2097.16     2175.17     49.54 o 
   7  -6   1     2296.80     2321.62     79.62 o 
   8  -6   1     1967.46     2068.80     74.51 o 
   9  -6   1      203.96      206.62     18.99 o 
  10  -6   1      149.97      126.65     17.36 o 
  11  -6   1     1129.84     1083.96     54.95 o 
  12  -6   1     1010.04     1089.89     57.88 o 
   1  -5   1     2763.21     2866.75     60.90 o 
   2  -5   1      580.85      655.50     18.54 o 
   3  -5   1      254.56      293.39     28.78 o 
   4  -5   1      592.97      598.61     17.64 o 
   5  -5   1      394.94      383.46     14.45 o 
   6  -5   1      426.41      393.27     18.14 o 
   7  -5   1        8.73       23.21      9.40 o 
   8  -5   1     1168.63     1284.92     35.49 o 
   9  -5   1       73.21       66.47     11.94 o 
  10  -5   1      923.71      895.05     45.31 o 
  11  -5   1     1086.86     1138.16     55.60 o 
  12  -5   1      540.33      493.27     35.60 o 
   0  -4   1     3507.24     3550.54    101.54 o 
   1  -4   1      520.46      507.20     14.94 o 
   2  -4   1       58.87       82.59      8.80 o 
   3  -4   1     4819.50     4819.86     93.87 o 
   4  -4   1     5744.04     5768.89    111.54 o 
   5  -4   1     2242.28     2354.80     50.27 o 
   6  -4   1      129.90      122.08     16.35 o 
   7  -4   1      166.50      164.43      9.55 o 
   8  -4   1     1478.78     1494.57     40.04 o 
   9  -4   1     2213.14     2301.65     57.61 o 
  10  -4   1     1346.05     1345.18     80.53 o 
  11  -4   1       62.65       57.90     12.35 o 
   0  -3   1     1293.95     1340.91     29.84 o 
   1  -3   1      172.90      174.47     10.95 o 
   2  -3   1      916.39     1101.95     24.24 o 
   3  -3   1     5711.08     5771.66    107.75 o 
   4  -3   1     2011.69     1966.07     41.68 o 
   5  -3   1     1899.86     1950.91     43.07 o 
   6  -3   1      130.81      134.01     11.99 o 
   7  -3   1     3625.66     3820.79     80.77 o 
   8  -3   1     2901.11     3026.19     68.87 o 
   9  -3   1     1360.10     1377.21     95.17 o 
  10  -3   1      151.88      140.12     11.64 o 
  11  -3   1      462.78      487.06     23.32 o 
   0  -2   1    15389.52    13373.52    362.79 o 
   1  -2   1     1317.86     1396.67     28.44 o 
   2  -2   1     1546.63     1503.23     30.50 o 
   3  -2   1     2045.61     2279.17     44.46 o 
   4  -2   1        9.52       22.82      6.33 o 
   5  -2   1     6782.32     7214.75    180.89 o 
   6  -2   1     3160.20     3442.23    104.30 o 
   7  -2   1     1069.89     1080.92     55.15 o 
   8  -2   1       68.96      100.30      8.35 o 
   9  -2   1        9.78       11.22      6.48 o 
  10  -2   1        7.65        8.85      3.67 o 
  11  -2   1      746.76      846.49     32.57 o 
  12  -2   1      752.97      853.93     51.78 o 
  -1  -1   1     2342.82     2412.36     68.53 o 
   0  -1   1    10493.24     8928.00    239.57 o 
   1  -1   1    10828.98    10138.76    350.70 o 
   2  -1   1      602.43      619.20     22.07 o 
   3  -1   1    13416.92    13273.70    243.63 o 
   4  -1   1     6762.63     7029.81    132.45 o 
   5  -1   1     2975.87     2936.56    101.50 o 
   6  -1   1      280.54      242.67     10.86 o 
   7  -1   1      850.27      833.61     34.38 o 
   8  -1   1      452.02      451.09     18.28 o 
   9  -1   1      327.80      418.85     18.74 o 
  10  -1   1      692.38      693.85     26.86 o 
  11  -1   1      314.09      288.56     26.71 o 
  12  -1   1        6.80       11.16      7.10 o 
  -3   0   1     3221.67     3284.96    100.45 o 
  -1   0   1    14946.90    13857.95    338.62 o 
   0   0   1     1650.84     1343.97     37.12 o 
   1   0   1    10349.99     9908.07    249.43 o 
   2   0   1     6255.91     6618.64    170.27 o 
   3   0   1     3058.00     2920.57     82.43 o 
   4   0   1     2377.39     2307.57     68.75 o 
   5   0   1     1348.30     1438.88     50.08 o 
   6   0   1      108.02      107.72     10.87 o 
   8   0   1     3293.79     3425.05     78.34 o 
   9   0   1     1535.20     1649.43     71.72 o 
  10   0   1      874.03      993.44     34.09 o 
  11   0   1       47.77       70.62     15.09 o 
  -6   1   1      241.53      220.83      8.89 o 
  -5   1   1     3258.10     3221.95     63.42 o 
  -4   1   1    11223.00    11830.01    218.75 o 
   0   1   1     3778.88     4062.50    105.97 o 
   2   1   1     2969.51     3364.22     88.27 o 
   3   1   1       63.47       87.71      6.42 o 
   4   1   1      180.14      224.53     11.32 o 
   5   1   1       69.96       54.11      5.87 o 
   6   1   1      105.89      136.61     13.05 o 
   9   1   1      399.67      361.37     54.28 o 
  10   1   1      145.06      161.60     22.09 o 
  11   1   1        4.75        2.30      8.02 o 
  -6   2   1     2392.69     2542.95     54.19 o 
  -5   2   1     5705.95     5992.03    115.98 o 
  -4   2   1     2479.09     2445.54     51.32 o 
   2   2   1      752.24      729.98     24.73 o 
   3   2   1      943.40      994.09     32.84 o 
   4   2   1     4216.37     4366.01    122.17 o 
   5   2   1     6337.27     6528.94    183.61 o 
   6   2   1     1036.53     1098.65     31.21 o 
   7   2   1      479.59      206.81     17.75 o 
   9   2   1      290.73      283.50     25.38 o 
  10   2   1      198.03      267.11     26.81 o 
  11   2   1      373.97      385.07     33.93 o 
  -7   3   1     1315.12     1340.80     34.45 o 
  -6   3   1     1561.77     1647.87     38.75 o 
  -5   3   1      422.42      464.90     17.10 o 
  -4   3   1      294.54      263.92     10.83 o 
   3   3   1     6974.41     7510.56    201.43 o 
   4   3   1     1381.48     1295.13     44.95 o 
   5   3   1     1222.30     1220.08     44.05 o 
   6   3   1     1015.19     1061.76     31.12 o 
   7   3   1      238.46      230.14     26.52 o 
   8   3   1      557.34      305.15     23.49 o 
   9   3   1     1356.82     1395.63     65.89 o 
  10   3   1     1096.04     1051.56     57.88 o 
  -7   4   1     1076.72     1130.48     30.99 o 
  -6   4   1      845.94      898.21     44.13 o 
  -5   4   1     2312.67     2376.13     64.96 o 
   3   4   1      359.59      347.29     17.46 o 
   4   4   1      335.16      297.02     17.02 o 
   5   4   1      144.24      146.22     12.08 o 
   6   4   1      828.59      797.16     35.14 o 
   7   4   1      755.70      722.33     40.91 o 
   8   4   1     1054.76     1000.02     51.44 o 
   9   4   1      281.02      262.58     25.67 o 
  10   4   1       10.15       36.79     12.04 o 
  -8   5   1     1124.19     1068.36     36.57 o 
  -7   5   1      254.87      248.06     22.33 o 
  -6   5   1      155.13      125.60     11.04 o 
  -5   5   1     3079.95     3086.31     70.69 o 
   3   5   1      389.20      383.18     20.34 o 
   4   5   1      625.72      650.63     29.08 o 
   5   5   1     3049.31     3044.07     94.61 o 
   6   5   1     1755.36     1886.64     66.38 o 
   7   5   1      472.07      451.74     31.77 o 
   8   5   1       89.03       93.14     16.71 o 
   9   5   1       12.13       16.15      7.89 o 
  -8   6   1     2874.17     2879.21     83.16 o 
  -7   6   1     1560.40     1581.67     43.90 o 
  -6   6   1      309.95      287.51     14.89 o 
  -5   6   1       22.36       12.69      5.95 o 
  -4   6   1      124.01      137.55      9.80 o 
   3   6   1      221.53      195.79     14.89 o 
   4   6   1      513.09      558.63     27.66 o 
   5   6   1     1402.04     1438.22     54.44 o 
   6   6   1     1845.79     2012.64     80.16 o 
   7   6   1      371.93      339.73     28.31 o 
   8   6   1      152.18      150.31     22.30 o 
  -9   7   1     1230.16     1192.96     64.90 o 
  -8   7   1     1891.79     1882.29     53.22 o 
  -7   7   1      935.17      890.55     42.66 o 
  -6   7   1      279.91      265.83     15.58 o 
  -5   7   1       56.09       55.40      8.02 o 
  -4   7   1     4289.60     4115.94     94.50 o 
   3   7   1      743.11      730.59     34.99 o 
   4   7   1     1734.09     1716.93     63.25 o 
   5   7   1      305.74      273.57     19.71 o 
   6   7   1       47.87       28.21      9.57 o 
   7   7   1      380.28      420.93     32.96 o 
   8   7   1      519.34      551.44     41.10 o 
  -9   8   1      591.61      610.96     27.38 o 
  -8   8   1      265.23      274.23     17.48 o 
  -7   8   1      326.54      321.73     33.14 o 
  -6   8   1      843.68      820.80     31.64 o 
  -5   8   1     3223.25     3226.30     80.34 o 
  -4   8   1      669.03      651.01     27.07 o 
  -3   8   1       79.54       58.59      8.98 o 
   3   8   1      602.19      612.24     33.15 o 
   4   8   1       89.89       92.60     13.13 o 
   6   8   1      920.17      996.88     54.56 o 
   7   8   1      902.15      935.03     55.14 o 
  -9   9   1       33.16       30.79      7.47 o 
  -8   9   1      760.50      712.80     31.73 o 
  -7   9   1     2013.06     1949.99     58.93 o 
  -6   9   1     1106.49     1072.13     58.58 o 
  -5   9   1      237.42      215.64     16.04 o 
  -4   9   1      130.08      122.12     13.25 o 
  -3   9   1      317.32      293.31     20.04 o 
  -2   9   1       61.00       73.33     26.03 o 
  -1   9   1     1325.54     1222.13     42.05 o 
   0   9   1     1372.14     1330.16     44.31 o 
   1   9   1     1242.56     1215.04     41.74 o 
   2   9   1      180.98      140.59     13.99 o 
   3   9   1       10.13       13.03      5.55 o 
   5   9   1      946.37      996.25     54.39 o 
  -9  10   1      165.33      150.84     16.81 o 
  -8  10   1     1154.38     1129.38     44.17 o 
  -7  10   1      970.45      917.20     38.85 o 
  -6  10   1     1053.51     1077.84     41.71 o 
  -5  10   1      520.85      505.07     26.81 o 
  -4  10   1      171.67      161.35     16.20 o 
  -3  10   1     3618.49     3332.50     89.08 o 
  -2  10   1     2188.51     2125.93     63.70 o 
  -1  10   1      533.36      568.64     37.33 o 
   0  10   1      185.55      157.03     15.79 o 
   1  10   1      217.64      202.09     19.49 o 
   2  10   1      665.41      686.69     31.26 o 
  -9  11   1      280.75      257.54     20.97 o 
  -8  11   1      434.58      424.90     27.72 o 
  -7  11   1      653.49      623.06     32.59 o 
  -6  11   1       61.61       56.47     11.61 o 
  -5  11   1        2.65       10.05      8.49 o 
  -4  11   1     1739.87     1636.73     57.38 o 
  -3  11   1     1590.80     1436.31     52.34 o 
  -2  11   1      945.61      868.45     39.18 o 
  -1  11   1      181.02      152.50     16.96 o 
   0  11   1      255.75      247.32     19.68 o 
   1  11   1     1132.06     1144.18     44.97 o 
  -7  12   1      241.03      238.89     23.32 o 
  -6  12   1      847.98      788.93     39.41 o 
  -5  12   1      554.72      567.08     32.69 o 
  -4  12   1      174.62      159.79     18.94 o 
  -3  12   1       22.17       18.09      9.09 o 
  -2  12   1       79.26       86.57     14.41 o 
  -1  12   1      347.94      323.60     26.51 o 
   0  12   1      322.27      334.84     23.90 o 
   5 -13   2      664.42      665.96     44.46 o 
   6 -13   2      817.93      823.80     50.73 o 
   4 -12   2      715.12      718.29     43.15 o 
   5 -12   2       11.23        6.54      7.12 o 
   6 -12   2        4.20        6.64      6.10 o 
   7 -12   2      193.01      198.62     21.53 o 
   8 -12   2      300.77      311.57     29.06 o 
   3 -11   2      933.42      915.05     47.03 o 
   4 -11   2        0.96        6.61      5.38 o 
   5 -11   2      803.24      774.81     43.54 o 
   6 -11   2     1459.37     1541.89     67.61 o 
   7 -11   2      823.20      804.33     47.00 o 
   8 -11   2      124.38      107.52     18.50 o 
   9 -11   2      114.33      104.01     19.13 o 
   3 -10   2       64.10       74.05     13.15 o 
   4 -10   2      193.68      170.24     17.48 o 
   5 -10   2      931.99      897.30     45.50 o 
   6 -10   2     1945.05     1817.07     75.39 o 
   7 -10   2      573.76      569.96     36.54 o 
   8 -10   2       49.41       37.15     10.24 o 
   9 -10   2      190.22      166.22     21.99 o 
  10 -10   2      553.18      529.67     38.87 o 
   2  -9   2      683.23      660.99     34.19 o 
   3  -9   2     1364.21     1362.06     55.09 o 
   4  -9   2      524.95      502.03     29.57 o 
   5  -9   2      332.36      354.07     25.31 o 
   6  -9   2       62.06       73.98     12.96 o 
   7  -9   2      130.14      113.41     16.13 o 
   8  -9   2      148.54      148.45     18.82 o 
   9  -9   2      320.89      289.85     25.55 o 
  10  -9   2      235.50      211.80     22.47 o 
  11  -9   2      380.32      388.43     33.49 o 
   2  -8   2     4887.05     5083.48    175.41 o 
   3  -8   2     2477.25     2523.95     93.51 o 
   4  -8   2      960.40      864.19     40.08 o 
   5  -8   2      337.69      314.69     21.99 o 
   6  -8   2     1534.64     1528.19     59.55 o 
   7  -8   2     2136.53     2127.48     79.14 o 
   8  -8   2     1243.45     1199.98     55.12 o 
   9  -8   2      155.24      139.95     18.55 o 
  10  -8   2      140.38      139.80     19.71 o 
  11  -8   2       55.26       48.22     11.94 o 
   1  -7   2     4280.84     4566.69    179.03 o 
   2  -7   2     1930.25     1985.60     46.80 o 
   3  -7   2        3.78        7.65      3.73 o 
   4  -7   2      136.12      136.84      8.38 o 
   5  -7   2      558.59      517.33     18.33 o 
   6  -7   2      977.24     1002.42     43.30 o 
   7  -7   2     1394.65     1461.69     58.31 o 
   8  -7   2     1840.88     1872.28     71.27 o 
   9  -7   2      144.59      109.97     15.96 o 
  10  -7   2      788.91      811.62     44.61 o 
  11  -7   2     1105.70     1091.76     56.21 o 
   0  -6   2     1767.95     1794.06     63.16 o 
   1  -6   2       23.66       33.46      4.75 o 
   2  -6   2      270.11      239.77     13.23 o 
   3  -6   2     2494.85     2548.65     55.06 o 
   4  -6   2     1208.08     1165.74     35.25 o 
   5  -6   2      589.49      619.73     20.14 o 
   6  -6   2     1058.00     1083.94     41.81 o 
   7  -6   2       75.80       81.16      8.39 o 
   8  -6   2      627.30      612.15     32.64 o 
   9  -6   2      856.88      850.37     42.26 o 
  10  -6   2      770.50      826.34     43.61 o 
  11  -6   2      813.05      833.56     46.01 o 
  12  -6   2      542.05      555.00     38.07 o 
   0  -5   2      864.42      810.29     33.52 o 
   1  -5   2      513.20      672.30     39.33 o 
   2  -5   2      179.33      115.99      6.67 o 
   3  -5   2    10603.00    10463.14    199.45 o 
   4  -5   2     1597.99     1519.86     36.07 o 
   5  -5   2      718.58      717.56     28.12 o 
   6  -5   2      784.89      798.76     23.72 o 
   7  -5   2     1028.66     1062.13     30.63 o 
   8  -5   2     1163.23     1316.71     38.63 o 
   9  -5   2     2019.23     2048.93     53.68 o 
  10  -5   2     1060.24      957.23     46.74 o 
  11  -5   2       18.54       29.69      8.55 o 
  -1  -4   2      206.86      193.71     14.31 o 
   0  -4   2      345.27      417.81     20.20 o 
   1  -4   2      922.27      798.24     20.80 o 
   2  -4   2      743.94      679.81     25.88 o 
   3  -4   2     1205.33     1215.33     28.60 o 
   4  -4   2      283.49      265.11     10.32 o 
   5  -4   2       22.39       22.88      3.71 o 
   6  -4   2      663.92      661.62     20.38 o 
   7  -4   2     3303.97     3410.25     72.77 o 
   8  -4   2     4737.57     5003.45    105.07 o 
   9  -4   2     2678.53     2852.81     68.29 o 
  10  -4   2      176.13      229.49     14.65 o 
  11  -4   2     1579.32     1617.63     61.57 o 
  -1  -3   2     6223.87     5977.19    165.42 o 
   0  -3   2      365.30      341.70     16.37 o 
   1  -3   2     1702.21     1905.30     39.67 o 
   2  -3   2      217.16      257.13      8.69 o 
   3  -3   2      145.28      157.56      6.73 o 
   4  -3   2      164.96      126.15      6.49 o 
   5  -3   2     2080.12     2106.75     45.66 o 
   6  -3   2     2465.53     2580.03     56.24 o 
   7  -3   2      981.47     1001.77     28.64 o 
   8  -3   2      232.32      223.76     12.36 o 
   9  -3   2      241.47      271.46     14.80 o 
  10  -3   2      274.32      289.19     16.23 o 
  11  -3   2      430.56      505.55     36.64 o 
  12  -3   2       75.04      101.85     19.66 o 
  -1  -2   2     8031.73     8255.99    217.85 o 
   0  -2   2      522.51      528.16     19.59 o 
   1  -2   2     1001.45     1051.21     22.67 o 
   2  -2   2      936.46      983.29     47.71 o 
   3  -2   2    13449.57    13087.57    238.01 o 
   4  -2   2    19967.90    18587.79    538.52 o 
   5  -2   2     2679.11     2759.47     82.14 o 
   6  -2   2      321.57      354.87     13.63 o 
   7  -2   2     1504.82     1586.36     39.97 o 
   8  -2   2     2662.38     2723.99     63.35 o 
   9  -2   2      259.19      291.54     22.57 o 
  10  -2   2      203.17      227.30     14.30 o 
  11  -2   2       53.38       73.09     15.81 o 
  12  -2   2       74.90       90.42     18.02 o 
  -2  -1   2      580.67      534.58     22.16 o 
  -1  -1   2     2866.15     3060.69     84.27 o 
   1  -1   2    13056.34    12348.73    219.98 o 
   2  -1   2     1457.14     1529.42     34.11 o 
   3  -1   2     7720.97     7555.29    141.80 o 
   4  -1   2     1707.47     1661.25     35.74 o 
   5  -1   2      715.59      764.87     20.88 o 
   6  -1   2      872.27      892.54     24.65 o 
   7  -1   2      889.14      906.62     26.74 o 
   8  -1   2     1373.40     1470.61     39.55 o 
   9  -1   2      667.86      698.97     25.38 o 
  10  -1   2      382.71      397.42     30.17 o 
  11  -1   2      119.55      129.58     21.14 o 
  12  -1   2      856.09      886.96     54.97 o 
  -2   0   2     1529.64     1587.69     47.39 o 
  -1   0   2    17662.26    16117.40    393.04 o 
   0   0   2    12069.80    11111.25    279.85 o 
   1   0   2     4418.86     4071.61    230.20 o 
   2   0   2     3701.52     3683.13    100.81 o 
   3   0   2      433.24      459.49     20.03 o 
   4   0   2     1384.66     1394.05     47.13 o 
   5   0   2     1516.09     1491.43     52.33 o 
   6   0   2      625.07      667.89     32.21 o 
   7   0   2      570.23      571.59     21.15 o 
   8   0   2       12.36       18.88      4.50 o 
   9   0   2       22.53       30.20      8.86 o 
  10   0   2      130.74      133.31     19.91 o 
  11   0   2      506.19      521.43     38.48 o 
  -6   1   2      971.98      975.15     22.88 o 
  -5   1   2      586.53      610.90     15.32 o 
  -2   1   2     2842.01     2840.99     77.35 o 
  -1   1   2     3015.73     3245.53     85.56 o 
   0   1   2    26930.72    24002.37    602.65 o 
   1   1   2     9341.00     9730.93    251.32 o 
   2   1   2      886.68      962.63     21.38 o 
   3   1   2     2896.40     2926.05     58.67 o 
   4   1   2     1450.33     1415.26     52.33 o 
   5   1   2     3746.46     3803.72    112.34 o 
   7   1   2       76.20       66.77     11.91 o 
   8   1   2      669.61      342.37     24.05 o 
   9   1   2     1004.79     1049.50     52.84 o 
  10   1   2      404.72      378.07     31.09 o 
  11   1   2      184.29      202.21     26.44 o 
  -6   2   2      426.94      442.27     13.96 o 
  -1   2   2     1605.69     1789.85     47.56 o 
   0   2   2       39.66       48.48      4.07 o 
   1   2   2      958.72     1007.73     32.47 o 
   2   2   2     1678.34     1689.32     35.85 o 
   3   2   2      428.75      458.79     22.55 o 
   4   2   2     5294.38     5355.09    144.19 o 
   5   2   2      530.93      547.63     28.15 o 
   6   2   2      600.56      539.26     20.16 o 
   7   2   2      283.62      271.10     21.87 o 
   8   2   2     1925.25     1881.82     75.14 o 
   9   2   2      787.61      793.09     46.25 o 
  10   2   2      348.38      396.79     33.52 o 
  -7   3   2      167.51      173.53      8.88 o 
  -6   3   2       93.26       92.11      6.26 o 
  -1   3   2       77.59       63.28      4.07 o 
   0   3   2     6057.56     6093.31    159.13 o 
   1   3   2     6821.54     7407.69    193.47 o 
   2   3   2     5498.38     5919.58    162.15 o 
   3   3   2      309.69      314.67     14.57 o 
   4   3   2      661.29      669.26     20.34 o 
   5   3   2     1074.02     1051.35     29.48 o 
   6   3   2      929.86      942.59     28.73 o 
   7   3   2      569.91      550.69     33.83 o 
   8   3   2      489.91      533.73     35.28 o 
   9   3   2       71.06       45.84     12.98 o 
  10   3   2        7.66       27.87     11.09 o 
  -7   4   2       41.12       39.82      5.48 o 
  -6   4   2     1360.33     1390.27     36.67 o 
  -2   4   2      751.79      824.55     23.34 o 
  -1   4   2     9550.81    10593.14    263.48 o 
   3   4   2     2457.73     2610.50     79.21 o 
   4   4   2     2517.13     2616.68     58.84 o 
   5   4   2     2336.55     2289.34     53.75 o 
   6   4   2     1254.29     1172.74     52.43 o 
   7   4   2      182.37      163.58     17.97 o 
   8   4   2      333.24      325.74     27.95 o 
   9   4   2      271.05      222.11     23.76 o 
  -8   5   2     2695.79     2636.23     80.22 o 
  -7   5   2     2256.71     2168.87     54.64 o 
  -6   5   2     1573.27     1622.63     42.78 o 
  -2   5   2     2305.70     2456.60     63.40 o 
   3   5   2      978.11      977.36     37.78 o 
   4   5   2     1059.12     1065.90     30.59 o 
   5   5   2     1322.34     1307.69     36.48 o 
   6   5   2      821.42      735.05     40.44 o 
   7   5   2        1.44        4.84      5.42 o 
   8   5   2      262.84      262.75     25.67 o 
   9   5   2     1429.42     1495.57     74.27 o 
  -8   6   2     1857.54     1811.21     50.13 o 
  -7   6   2      756.79      735.58     26.68 o 
  -6   6   2      148.72      156.28     33.37 o 
   3   6   2       28.12       33.15      6.80 o 
   4   6   2      326.32      333.12     22.74 o 
   5   6   2       32.45       20.08      7.87 o 
   6   6   2      131.63      108.97     17.15 o 
   7   6   2      502.57      520.63     36.71 o 
   8   6   2      451.08      456.58     36.47 o 
  -9   7   2      111.08      127.73     12.36 o 
  -8   7   2       28.78       19.38      5.35 o 
  -7   7   2      312.36      303.40     24.59 o 
  -6   7   2      313.21      341.02     18.39 o 
   3   7   2      607.03      610.74     22.59 o 
   4   7   2      190.98      200.76     19.13 o 
   5   7   2     1122.59     1163.66     55.63 o 
   6   7   2     1542.78     1715.33     75.43 o 
   7   7   2      999.79     1087.79     59.55 o 
  -9   8   2      106.55      113.32     12.98 o 
  -8   8   2     1379.27     1398.56     46.24 o 
  -7   8   2     1112.86     1153.63     40.09 o 
  -6   8   2     1462.14     1442.20     45.91 o 
  -5   8   2       77.88       84.63     11.03 o 
   3   8   2      385.09      396.26     27.15 o 
   4   8   2     1077.44     1142.85     54.37 o 
   5   8   2      703.39      787.14     45.55 o 
   6   8   2      341.25      342.08     30.34 o 
  -9   9   2      618.56      618.97     30.02 o 
  -8   9   2     2065.07     2080.63     63.32 o 
  -7   9   2     1580.05     1564.35    108.43 o 
  -6   9   2      253.15      232.09     17.09 o 
  -5   9   2      480.11      452.14     24.29 o 
  -4   9   2     1381.98     1339.73     46.04 o 
   5   9   2      101.84       91.54     17.92 o 
  -9  10   2      176.83      175.76     30.62 o 
  -8  10   2       10.84       16.41      6.44 o 
  -7  10   2       44.97       55.61     11.72 o 
  -6  10   2       99.18      105.20     14.57 o 
  -5  10   2      246.10      239.37     18.60 o 
  -4  10   2      880.80      845.09     36.69 o 
  -3  10   2     2526.06     2362.33     71.55 o 
  -2  10   2      589.42      520.47     27.89 o 
  -1  10   2       80.72       76.42     13.88 o 
   0  10   2      499.55      475.47     26.26 o 
   1  10   2     1174.59     1158.13     44.15 o 
   2  10   2      964.82      988.31     40.23 o 
  -8  11   2      412.10      406.07     26.69 o 
  -7  11   2     1062.84     1020.24     44.70 o 
  -6  11   2     1022.93     1012.80     44.05 o 
  -5  11   2      819.85      746.51     36.76 o 
  -4  11   2      430.44      397.33     25.40 o 
  -3  11   2      332.83      297.50     21.74 o 
  -2  11   2      630.30      609.63     32.32 o 
  -1  11   2      108.43      120.15     15.85 o 
   0  11   2        0.06        9.70      6.19 o 
   1  11   2      433.12      394.23     25.37 o 
  -6  12   2      389.92      407.72     28.18 o 
  -5  12   2       10.94       12.73      6.11 o 
  -4  12   2      102.77       96.11     15.27 o 
  -3  12   2      766.42      773.99     66.47 o 
  -2  12   2      234.27      232.76     22.76 o 
  -1  12   2      537.24      462.83     29.36 o 
   5 -13   3       48.64       51.65     12.33 o 
   6 -13   3      308.68      309.97     28.60 o 
   4 -12   3       84.57      111.57     17.92 o 
   5 -12   3     1370.07     1316.44     62.75 o 
   6 -12   3     1429.38     1446.84     67.93 o 
   7 -12   3      762.21      811.91     48.14 o 
   8 -12   3       66.16       66.69     15.06 o 
   3 -11   3        4.32       14.58      7.26 o 
   4 -11   3      349.34      344.07     26.54 o 
   5 -11   3      944.14     1030.61     51.07 o 
   6 -11   3      839.22      800.21     44.73 o 
   7 -11   3      269.13      261.01     24.12 o 
   8 -11   3       78.02       80.42     15.91 o 
   9 -11   3      770.44      736.94     46.98 o 
   3 -10   3      553.48      533.76     32.04 o 
   4 -10   3      690.25      696.23     38.02 o 
   5 -10   3       96.48      101.37     15.28 o 
   6 -10   3      114.92      114.52     16.47 o 
   7 -10   3      710.15      696.61     40.66 o 
   8 -10   3      617.54      610.09     38.72 o 
   9 -10   3      474.50      462.75     34.07 o 
  10 -10   3      213.43      208.31     22.84 o 
   1  -9   3     2972.23     2943.33     99.94 o 
   2  -9   3     2098.84     2023.46     52.45 o 
   3  -9   3      349.68      335.39     36.48 o 
   4  -9   3        2.38        3.27      3.73 o 
   5  -9   3      540.14      550.13     32.09 o 
   6  -9   3     2449.50     2445.17     88.46 o 
   7  -9   3     2180.61     2121.93     82.36 o 
   8  -9   3      498.20      448.35     31.34 o 
   9  -9   3       16.71        9.93      5.79 o 
  10  -9   3       46.61       50.66     12.30 o 
  11  -9   3       68.57       98.03     18.86 o 
   0  -8   3     1117.23     1113.19     50.37 o 
   1  -8   3      599.55      606.96     32.43 o 
   2  -8   3        0.07        0.85      3.05 o 
   3  -8   3      419.85      433.62     17.74 o 
   4  -8   3     1656.04     1705.48     43.70 o 
   5  -8   3     1410.52     1300.38     53.57 o 
   6  -8   3     1809.49     1847.85     69.67 o 
   7  -8   3      479.65      465.20     29.25 o 
   8  -8   3       56.38       31.70      8.86 o 
   9  -8   3       87.77       82.51     14.80 o 
  10  -8   3      299.43      284.98     24.92 o 
  11  -8   3      750.85      808.28     47.92 o 
   0  -7   3     1081.96     1093.62     47.71 o 
   1  -7   3      307.93      315.61     20.71 o 
   2  -7   3     9087.82     9254.93    258.22 o 
   3  -7   3     7168.83     7350.18    145.14 o 
   4  -7   3      674.99      623.19     21.21 o 
   5  -7   3      129.96      117.79     11.79 o 
   6  -7   3      109.32       95.54     12.53 o 
   7  -7   3       11.37        9.86      3.35 o 
   8  -7   3      145.31      154.33     15.60 o 
   9  -7   3      507.38      510.61     31.99 o 
  10  -7   3       76.53       75.68     14.07 o 
  11  -7   3       12.03       12.86      6.18 o 
  -1  -6   3      231.73      230.66     18.33 o 
   0  -6   3      964.61     1038.24     42.74 o 
   1  -6   3     6349.55     6490.34    180.80 o 
   2  -6   3     6890.75     6710.92    131.78 o 
   3  -6   3     4768.65     4716.32     95.30 o 
   4  -6   3      543.60      538.26     18.40 o 
   5  -6   3       43.42       43.90      5.65 o 
   6  -6   3     1753.50     1710.75     76.51 o 
   7  -6   3     2306.56     2345.30     60.35 o 
   8  -6   3     1633.71     1757.13     64.83 o 
   9  -6   3      221.03      230.13     19.45 o 
  10  -6   3      310.51      318.08     24.34 o 
  11  -6   3      220.68      219.52     21.75 o 
  -1  -5   3     1208.98     1182.52     46.67 o 
   0  -5   3     1198.65     1075.60     42.40 o 
   1  -5   3     1114.53      981.83     25.74 o 
   2  -5   3     4503.24     4634.05     92.93 o 
   3  -5   3     2784.63     2858.16     61.04 o 
   4  -5   3      189.13      182.20     10.27 o 
   5  -5   3      239.90      241.90     11.23 o 
   6  -5   3     1213.25     1239.86     33.21 o 
   7  -5   3     1946.35     2043.13     49.57 o 
   8  -5   3     1282.59     1304.59     37.62 o 
   9  -5   3       99.00       86.87      9.66 o 
  10  -5   3      453.66      478.20     22.39 o 
  -2  -4   3     5887.36     5998.64    169.03 o 
  -1  -4   3     6082.14     6106.79    170.19 o 
   0  -4   3     2349.72     2305.59     72.02 o 
   1  -4   3      494.08      478.74     14.57 o 
   2  -4   3        9.20        6.98      1.98 o 
   3  -4   3     2316.36     2507.32     77.28 o 
   4  -4   3     4651.42     4725.41     93.36 o 
   5  -4   3      257.21      245.75     10.70 o 
   6  -4   3      411.02      410.05     15.61 o 
   7  -4   3        9.69       10.36      3.18 o 
   8  -4   3      123.66      132.32     10.04 o 
   9  -4   3      435.39      469.30     20.50 o 
  10  -4   3     1579.13     1588.23     46.95 o 
  11  -4   3      562.30      642.61     42.33 o 
  12  -4   3      110.77      143.56     22.52 o 
  -1  -3   3     2262.25     2206.03     69.65 o 
   0  -3   3     2899.79     2871.97     82.99 o 
   1  -3   3       41.61       46.41      3.58 o 
   2  -3   3     3587.19     3506.82     67.93 o 
   3  -3   3     5347.09     5271.04     99.90 o 
   4  -3   3     4619.11     4718.90    131.70 o 
   5  -3   3     2583.70     2703.46     57.40 o 
   6  -3   3      361.47      391.58     15.81 o 
   7  -3   3     1507.38     1603.69     66.03 o 
   8  -3   3     3782.56     3805.10     83.52 o 
   9  -3   3     1581.86     1630.29     45.10 o 
  10  -3   3      238.69      226.91     22.67 o 
  11  -3   3      700.87      760.64     46.71 o 
  12  -3   3      243.98      239.55     26.13 o 
  -2  -2   3       93.23       84.76      8.35 o 
  -1  -2   3     2245.51     2312.30     69.91 o 
   0  -2   3     3236.97     3289.70     91.85 o 
   1  -2   3       75.81       38.47      3.10 o 
   2  -2   3      510.04      456.52     20.11 o 
   3  -2   3     3985.79     4133.54     87.07 o 
   4  -2   3      875.17      896.42     23.51 o 
   5  -2   3      541.26      569.12     17.24 o 
   6  -2   3     2770.04     2860.02     80.64 o 
   7  -2   3     2650.52     2610.67     58.86 o 
   8  -2   3      910.17      955.78     29.61 o 
   9  -2   3       92.62       84.27     15.18 o 
  10  -2   3       74.58       64.56     14.87 o 
  11  -2   3      808.47      922.41     53.35 o 
  -3  -1   3       79.99       87.74      8.67 o 
  -2  -1   3     9862.45    10377.66    267.98 o 
  -1  -1   3     1559.06     1502.35     47.54 o 
   0  -1   3    16893.52    14833.32    390.76 o 
   1  -1   3      522.46      472.93     11.39 o 
   2  -1   3      448.87      435.62     11.12 o 
   3  -1   3      344.23      306.12     14.11 o 
   4  -1   3     1744.83     1710.22     37.07 o 
   5  -1   3     2753.67     2748.75     67.27 o 
   6  -1   3      383.21      397.03     35.62 o 
   7  -1   3      429.33      386.61     15.43 o 
   8  -1   3       68.70       65.19      7.22 o 
   9  -1   3      156.59      158.74     20.71 o 
  10  -1   3      240.70      241.34     24.73 o 
  11  -1   3     1179.03     1299.10     66.69 o 
  -6   0   3      589.25      542.13     14.93 o 
  -3   0   3      472.15      414.93     19.11 o 
  -2   0   3     4888.18     5244.27    141.93 o 
   0   0   3     3130.00     3238.36     86.70 o 
   1   0   3      249.27      295.85     13.71 o 
   2   0   3      315.87      300.19     21.14 o 
   4   0   3     4690.39     4697.51    129.46 o 
   5   0   3     1899.90     1772.32    114.59 o 
   6   0   3      256.80      249.81     11.59 o 
   7   0   3      521.03      565.58     19.90 o 
   8   0   3     2037.37     2009.64     76.69 o 
   9   0   3     1239.24     1349.59     61.85 o 
  10   0   3      578.47      613.50     40.95 o 
  11   0   3       70.83       68.10     16.64 o 
  -2   1   3      283.31      292.10     11.96 o 
  -1   1   3      242.44      259.53     10.87 o 
   0   1   3      127.42      108.88      6.83 o 
   1   1   3      320.15      363.83     15.81 o 
   2   1   3     3382.10     3414.52     64.88 o 
   3   1   3     3454.31     3498.24     88.12 o 
   4   1   3      803.06      632.90     88.71 o 
   5   1   3      205.50      174.43     14.92 o 
   7   1   3     1057.53     1082.38     49.21 o 
   8   1   3     1523.85     1538.75     65.24 o 
   9   1   3      822.36      856.95     47.59 o 
  10   1   3      387.81      319.20     29.28 o 
  11   1   3      137.62      152.95     24.82 o 
  -7   2   3      253.94      258.13     10.23 o 
  -2   2   3      124.39      151.93      7.02 o 
  -1   2   3     5791.92     6012.86    154.77 o 
   0   2   3     9561.83     9475.54    247.42 o 
   1   2   3     8267.11     8525.19    224.27 o 
   2   2   3      896.72      868.71     21.04 o 
   3   2   3     4340.24     4705.10     92.66 o 
   4   2   3     1430.83     1428.78     34.38 o 
   5   2   3     1474.72     1504.47     74.89 o 
   6   2   3      378.19      360.03     24.56 o 
   7   2   3      217.52      217.93     20.15 o 
   8   2   3       77.19       71.61     14.41 o 
   9   2   3       47.74       33.44     11.19 o 
  10   2   3      244.03      226.84     24.77 o 
  -7   3   3      200.08      191.53      9.78 o 
  -2   3   3     9243.00    10200.80    254.18 o 
  -1   3   3     9214.83    10081.05    253.64 o 
   0   3   3    10735.69    11406.02    287.04 o 
   1   3   3      158.68      177.34     11.07 o 
   2   3   3      657.72      695.67     29.42 o 
   3   3   3     1856.79     1899.67     42.36 o 
   4   3   3     3373.35     3525.23     73.76 o 
   5   3   3     6244.84     6432.53    130.37 o 
   6   3   3      227.73      211.51     18.91 o 
   7   3   3      384.31      323.27     25.77 o 
   8   3   3      730.77      797.21     45.82 o 
   9   3   3     1078.33     1103.65     58.60 o 
  10   3   3      385.35      500.05     39.45 o 
  -7   4   3     1000.66     1055.71     31.14 o 
  -2   4   3     2156.45     2293.97     59.40 o 
  -1   4   3      394.33      378.87     14.68 o 
   0   4   3       47.62       44.07      5.23 o 
   1   4   3      188.74      138.30     10.51 o 
   2   4   3     1644.02     1713.95     57.49 o 
   3   4   3     2557.70     2698.17     59.04 o 
   4   4   3     1053.76     1096.90     30.20 o 
   5   4   3      173.60      159.64     15.98 o 
   6   4   3      273.98      267.79     22.74 o 
   7   4   3      495.33      444.64     31.87 o 
   8   4   3      486.66      503.15     36.54 o 
   9   4   3      774.16      923.94     54.68 o 
  -8   5   3     1741.50     1772.92     47.29 o 
  -7   5   3        6.44       12.56      4.20 o 
  -2   5   3     1706.24     1930.45     52.11 o 
  -1   5   3      277.85      249.16     12.33 o 
   0   5   3     6377.26     6807.48    178.11 o 
   1   5   3     3504.73     3628.42    106.38 o 
   2   5   3     1905.35     2038.46     68.05 o 
   3   5   3      108.28      121.87      7.87 o 
   4   5   3     1049.19     1086.11     47.68 o 
   5   5   3      255.05      272.51     22.47 o 
   6   5   3      552.53      564.54     35.94 o 
   7   5   3     1354.44     1358.14     64.61 o 
   8   5   3      265.07      288.98     27.41 o 
  -8   6   3       87.21       93.75     10.52 o 
  -7   6   3      557.98      534.65     22.94 o 
   0   6   3     1824.47     1841.82     57.83 o 
   1   6   3      948.52      964.60     38.02 o 
   2   6   3       49.97       54.71      9.57 o 
   3   6   3      104.10      117.78      8.24 o 
   4   6   3      355.43      361.65     25.57 o 
   5   6   3     2154.75     2171.43     83.91 o 
   6   6   3     1838.11     1896.69     79.62 o 
   7   6   3      496.21      502.06     36.93 o 
   8   6   3      150.45      149.46     24.10 o 
  -9   7   3     1291.22     1289.33     61.29 o 
  -8   7   3     2368.01     2372.55     77.32 o 
  -7   7   3     1518.93     1521.80     47.07 o 
   1   7   3        4.99       12.50      4.33 o 
   2   7   3      244.34      292.71     20.54 o 
   3   7   3      763.76      729.21     38.48 o 
   4   7   3     1091.46     1094.90     52.31 o 
   5   7   3     1617.87     1738.05     74.66 o 
   6   7   3      228.38      224.71     23.34 o 
   7   7   3      274.52      247.91     26.59 o 
  -9   8   3      600.94      604.87     28.50 o 
  -8   8   3     1107.48     1089.70     40.47 o 
  -7   8   3     1269.37     1264.10     43.57 o 
  -6   8   3      103.95       90.74     12.23 o 
   3   8   3      567.44      583.55     34.92 o 
   4   8   3       77.68       85.46     15.60 o 
   5   8   3      347.02      363.52     30.27 o 
   6   8   3      312.39      327.14     30.49 o 
  -9   9   3      227.80      232.38     19.87 o 
  -8   9   3       23.44       31.79      8.14 o 
  -7   9   3      292.85      288.25     20.07 o 
  -6   9   3      528.15      554.46     28.32 o 
  -9  10   3      350.04      360.10     24.01 o 
  -8  10   3     1035.20     1086.72     44.82 o 
  -7  10   3     1145.99     1166.71     46.63 o 
  -6  10   3      842.40      768.96     43.03 o 
  -5  10   3       30.02       22.20      7.45 o 
  -4  10   3      176.21      165.24     18.02 o 
  -8  11   3      752.84      742.09     39.30 o 
  -7  11   3      591.38      566.43     32.80 o 
  -6  11   3      206.42      183.01     23.10 o 
  -5  11   3      161.61      141.91     26.60 o 
  -4  11   3      808.37      771.55     38.41 o 
  -3  11   3     1690.52     1596.31     66.81 o 
  -2  11   3     1144.33     1027.66     44.94 o 
  -1  11   3      106.25       85.49     14.25 o 
   0  11   3      208.13      174.71     19.97 o 
   1  11   3       28.55       24.56      8.97 o 
  -4  12   3      353.44      315.67     26.14 o 
  -3  12   3      263.55      264.00     25.41 o 
   5 -13   4     1723.88     1732.77     77.42 o 
   6 -13   4      563.13      596.89     41.24 o 
   4 -12   4      750.05      729.48     42.86 o 
   5 -12   4      971.06      929.67     50.42 o 
   6 -12   4      403.67      372.91     29.83 o 
   7 -12   4        8.51       11.77      6.59 o 
   8 -12   4      175.09      171.55     23.25 o 
   4 -11   4      686.16      672.57     38.41 o 
   5 -11   4        1.71        1.19      3.17 o 
   6 -11   4      566.54      589.70     37.00 o 
   7 -11   4      457.12      421.08     31.22 o 
   8 -11   4      337.35      375.45     30.20 o 
   9 -11   4      286.55      253.31     25.98 o 
   1 -10   4     1655.78     1741.75     72.17 o 
   2 -10   4     1845.48     1835.93     72.48 o 
   3 -10   4     1514.22     1490.75     60.86 o 
   4 -10   4       49.47       45.21     10.15 o 
   5 -10   4     1180.93     1141.35     52.36 o 
   6 -10   4     2761.73     2941.44    103.24 o 
   7 -10   4     1516.52     1519.59     66.09 o 
   8 -10   4       98.69       86.09     15.14 o 
   9 -10   4      439.43      464.50     33.39 o 
  10 -10   4      524.42      518.65     37.83 o 
   0  -9   4     1192.49     1171.67     55.65 o 
   1  -9   4      764.91      753.79     40.32 o 
   2  -9   4      406.40      388.63     26.61 o 
   3  -9   4      135.26      129.98      9.87 o 
   4  -9   4      433.80      457.72     19.63 o 
   5  -9   4     1327.13     1306.78     55.36 o 
   6  -9   4      903.21      901.61     44.36 o 
   7  -9   4       24.46       14.22      5.88 o 
   8  -9   4      124.43      133.26     17.46 o 
   9  -9   4      389.31      357.05     28.12 o 
  10  -9   4      369.36      370.78     30.00 o 
  -1  -8   4     1508.70     1586.99     66.40 o 
   0  -8   4       22.97       19.32      6.76 o 
   1  -8   4     1458.60     1444.71     58.63 o 
   2  -8   4     5364.25     5413.96    158.50 o 
   3  -8   4     2914.24     2977.84     67.70 o 
   4  -8   4      280.94      240.55     12.90 o 
   5  -8   4       29.66       29.52      5.50 o 
   6  -8   4      699.89      676.75     24.28 o 
   7  -8   4      889.79      914.78     43.06 o 
   8  -8   4      353.08      335.84     24.87 o 
   9  -8   4       70.91       74.20     13.22 o 
  10  -8   4       37.36       36.83      9.64 o 
  -1  -7   4      192.21      215.38     19.64 o 
   0  -7   4     1638.05     1594.66     61.97 o 
   1  -7   4     4470.67     4432.34    138.23 o 
   2  -7   4     4586.05     4545.67     96.81 o 
   3  -7   4     1035.40      973.75     28.46 o 
   4  -7   4       72.82       70.46      7.30 o 
   5  -7   4      299.01      271.83     13.45 o 
   6  -7   4     1924.81     1902.87     47.88 o 
   7  -7   4     2162.20     2235.91     79.04 o 
   8  -7   4      935.87      941.00     32.14 o 
   9  -7   4        4.19        3.39      4.63 o 
  10  -7   4      509.22      502.16     32.77 o 
  -2  -6   4     2574.14     2664.62     91.64 o 
  -1  -6   4     2416.12     2440.69     83.14 o 
   0  -6   4     1226.36     1187.39     48.29 o 
   1  -6   4     1068.66     1083.50     43.25 o 
   2  -6   4      335.24      332.54     13.56 o 
   3  -6   4      260.75      293.84     15.96 o 
   4  -6   4      543.96      558.26     19.01 o 
   5  -6   4      203.18      182.21     10.30 o 
   6  -6   4     1172.29     1130.55     32.63 o 
   7  -6   4      313.94      333.01     21.78 o 
   8  -6   4      388.39      399.72     22.70 o 
   9  -6   4      319.35      359.27     24.87 o 
  -2  -5   4     4622.99     4432.73    133.58 o 
  -1  -5   4     2811.62     2709.57     89.26 o 
   0  -5   4     2032.59     2045.58     68.70 o 
   1  -5   4      228.78      227.95     15.45 o 
   2  -5   4     3017.51     3064.61     64.84 o 
   3  -5   4     2603.15     2593.46     56.98 o 
   4  -5   4     1094.23     1086.97     28.52 o 
   5  -5   4      168.57      155.50      8.96 o 
   6  -5   4        6.27        5.57      2.42 o 
   7  -5   4      279.12      296.83     14.36 o 
   8  -5   4      624.56      610.13     23.32 o 
   9  -5   4      696.25      693.05     26.48 o 
  10  -5   4      547.19      516.76     36.16 o 
  11  -5   4      179.62      212.67     23.15 o 
  -3  -4   4     1980.79     2055.36     74.32 o 
  -2  -4   4     5282.17     5458.15    156.73 o 
  -1  -4   4      355.86      336.22     21.02 o 
   0  -4   4      204.08      226.47     15.01 o 
   1  -4   4      936.74      868.65     33.93 o 
   2  -4   4     2117.69     2031.23     44.08 o 
   3  -4   4     7596.78     7817.06    148.94 o 
   4  -4   4      509.18      506.53     16.53 o 
   5  -4   4     1078.51     1156.85     29.98 o 
   6  -4   4     1859.11     1925.00     45.92 o 
   7  -4   4     2104.33     2186.13     52.55 o 
   8  -4   4     1568.44     1629.46     43.88 o 
   9  -4   4      363.56      348.91     27.51 o 
  10  -4   4       28.83       31.29     10.34 o 
  11  -4   4      687.44      829.81     50.85 o 
  -3  -3   4     1277.91     1313.02     51.41 o 
  -2  -3   4     1747.13     1720.78     60.59 o 
  -1  -3   4     2635.40     2701.14     82.41 o 
   0  -3   4     5495.46     5271.90    148.23 o 
   1  -3   4     2451.23     2302.63     70.40 o 
   2  -3   4      493.32      455.05     13.47 o 
   3  -3   4      227.22      235.00      9.25 o 
   4  -3   4     1047.47     1158.52     28.25 o 
   5  -3   4     1382.88     1436.97     34.67 o 
   6  -3   4      961.05     1005.49     27.88 o 
   7  -3   4     2402.10     2485.45     58.83 o 
   8  -3   4      802.38      798.07     26.55 o 
   9  -3   4        1.04        4.41      5.21 o 
  10  -3   4      311.26      300.62     27.41 o 
  11  -3   4     1284.99     1381.63     69.72 o 
  -3  -2   4      959.44      902.02     37.87 o 
  -2  -2   4    13337.55    13739.65    354.77 o 
  -1  -2   4     6393.29     6262.82    170.32 o 
   0  -2   4     5144.02     4946.36    135.95 o 
   1  -2   4      299.41      336.10     16.73 o 
   2  -2   4     1766.39     1761.53     40.34 o 
   3  -2   4     4753.38     4763.76     91.50 o 
   4  -2   4     2455.26     2481.42     87.34 o 
   5  -2   4     2181.36     2212.93     66.28 o 
   6  -2   4      258.18      260.15     19.16 o 
   7  -2   4      347.60      374.97     15.31 o 
   8  -2   4      260.75      267.28     22.69 o 
   9  -2   4      506.21      575.17     36.98 o 
  10  -2   4      361.02      417.40     32.96 o 
  11  -2   4      281.05      318.25     30.25 o 
  -3  -1   4      759.27      641.38     27.95 o 
  -2  -1   4     2878.72     2921.10     86.26 o 
  -1  -1   4     2304.47     2323.82     69.96 o 
   0  -1   4     1299.46     1301.11     43.37 o 
   1  -1   4      419.58      421.76     18.74 o 
   2  -1   4     1488.38     1421.57     29.86 o 
   3  -1   4     6395.24     6569.49    122.98 o 
   4  -1   4     5723.27     5982.52    117.55 o 
   5  -1   4     1865.20     1935.47     70.77 o 
   6  -1   4      172.59      165.16      8.69 o 
   7  -1   4     1445.64     1384.49     57.54 o 
   8  -1   4     3842.84     3835.06    126.75 o 
   9  -1   4     1578.29     1577.98     69.55 o 
  10  -1   4      255.43      267.79     26.30 o 
  11  -1   4      158.49      164.55     25.26 o 
  -3   0   4       46.60       50.90      6.93 o 
  -2   0   4      981.09     1071.25     36.11 o 
  -1   0   4     1094.20     1133.48     36.81 o 
   0   0   4       90.31      113.55      8.16 o 
   1   0   4      756.91      707.34     26.64 o 
   2   0   4       79.00       72.07      7.22 o 
   3   0   4     1893.43     1987.78     40.46 o 
   4   0   4     1034.60     1091.01     37.89 o 
   5   0   4       83.17       78.65      5.55 o 
   6   0   4     1050.14     1080.37     46.93 o 
   7   0   4     1501.86     1523.08     62.72 o 
   8   0   4     1458.35     1469.58     64.73 o 
   9   0   4      144.92      130.67     20.41 o 
  10   0   4       40.78       33.03     10.87 o 
  11   0   4      251.86      267.40     31.72 o 
  -3   1   4       60.53       56.16      5.96 o 
  -2   1   4     1863.46     1982.73     56.13 o 
  -1   1   4     1816.61     1778.66     52.55 o 
   0   1   4     3859.96     3789.95    104.69 o 
   1   1   4     4299.15     4366.91    120.04 o 
   2   1   4      937.17      984.46     22.13 o 
   3   1   4     1358.32     1272.68     91.55 o 
   4   1   4     3262.76     3137.91     97.52 o 
   5   1   4     4922.44     4964.86    146.39 o 
   6   1   4      329.88      312.30     22.59 o 
   7   1   4      138.85      111.69     16.30 o 
   8   1   4      136.70      109.17     17.29 o 
   9   1   4      342.51      342.54     29.54 o 
  10   1   4      621.09      653.44     45.38 o 
  -3   2   4       15.21       35.50      4.04 o 
  -2   2   4     1173.71     1122.78     34.44 o 
  -1   2   4     5560.70     5824.62    152.66 o 
   0   2   4     2275.56     2421.32     69.28 o 
   1   2   4      331.91      373.57     17.99 o 
   2   2   4     1301.24     1386.61     30.50 o 
   3   2   4     6923.12     6931.63    132.64 o 
   4   2   4     2102.98     2072.34     46.38 o 
   5   2   4      914.32      909.60     41.80 o 
   6   2   4       83.19       80.50     13.46 o 
   7   2   4      900.73      832.37     44.05 o 
   8   2   4     1276.81     1250.18     59.74 o 
   9   2   4     1011.12     1031.24     56.26 o 
  10   2   4      302.27      287.94     29.76 o 
  -3   3   4     5350.92     6086.14    152.32 o 
  -2   3   4     1375.83     1631.81     45.38 o 
  -1   3   4      277.15      300.92     13.39 o 
   0   3   4     4998.02     5567.42    148.96 o 
   1   3   4     1111.02     1153.10     39.98 o 
   2   3   4     2010.73     2028.41     65.31 o 
   3   3   4      568.55      544.51     21.37 o 
   4   3   4      139.73      141.50     13.92 o 
   5   3   4      438.78      449.15     28.07 o 
   6   3   4      988.57      997.63     48.12 o 
   7   3   4     1162.64     1205.62     57.05 o 
   8   3   4      804.97      853.93     48.82 o 
   9   3   4      587.76      554.37     40.01 o 
  -2   4   4     1194.07     1339.49     38.14 o 
  -1   4   4     3026.81     3048.41     85.00 o 
   0   4   4     3147.18     3194.17     90.11 o 
   1   4   4     2650.17     2630.48     79.02 o 
   2   4   4      162.34      156.51     13.08 o 
   3   4   4       81.38       95.17     12.30 o 
   4   4   4      558.38      542.60     30.83 o 
   5   4   4     2830.66     2854.85     98.85 o 
   6   4   4      976.78     1008.16     50.37 o 
   7   4   4      106.35      135.93     19.86 o 
   8   4   4        2.94        2.13      6.05 o 
   9   4   4      131.55      101.71     19.86 o 
  -8   5   4      947.38      921.08     31.09 o 
  -1   5   4     2371.49     2466.02     69.65 o 
   0   5   4     2002.09     2033.10     62.77 o 
   1   5   4      407.36      358.70     20.10 o 
   2   5   4      170.62      166.20     14.19 o 
   3   5   4     2250.91     2246.04     79.19 o 
   4   5   4     2482.74     2542.21     91.18 o 
   5   5   4     1294.12     1327.82     59.40 o 
   6   5   4      196.18      210.10     21.26 o 
   7   5   4      112.02       91.76     17.24 o 
   8   5   4      109.63      135.13     22.11 o 
  -8   6   4     2211.95     2283.56     61.15 o 
   0   6   4     1216.50     1204.73     43.54 o 
   1   6   4     2163.42     2333.54     75.53 o 
   2   6   4      656.11      698.09     34.34 o 
   3   6   4      235.15      229.74     19.35 o 
   4   6   4      367.70      404.20     28.26 o 
   5   6   4      233.60      223.69     21.50 o 
   6   6   4      392.16      345.23     29.33 o 
   7   6   4      436.95      416.11     34.17 o 
  -9   7   4      446.50      454.20     23.10 o 
  -8   7   4      637.48      592.87     27.37 o 
   2   7   4     2065.24     2060.35     73.96 o 
   3   7   4       95.09       95.75     14.87 o 
   4   7   4      110.67       95.90     15.21 o 
   5   7   4      679.45      756.87     45.19 o 
   6   7   4     1372.75     1454.59     71.05 o 
  -9   8   4       17.25       18.85      6.23 o 
  -8   8   4        9.51       17.31      6.41 o 
  -7   8   4      126.77      123.23     20.67 o 
   5   8   4      872.36      972.64     54.92 o 
  -9   9   4      430.63      487.09     27.52 o 
  -8   9   4      828.57      818.72     37.24 o 
  -7   9   4      697.94      741.91     35.03 o 
  -9  10   4      356.18      366.82     24.91 o 
  -8  10   4      389.39      405.40     26.38 o 
  -7  10   4      251.34      235.26     26.03 o 
  -6  10   4      148.95      147.40     18.45 o 
  -7  11   4      707.47      699.80     37.97 o 
  -6  11   4      606.57      616.28     35.34 o 
  -5  11   4      257.52      236.27     54.06 o 
  -4  11   4      118.54      106.23     16.85 o 
   6 -13   5       42.89       51.36     12.64 o 
   5 -12   5      367.95      376.91     29.28 o 
   6 -12   5      851.16      844.48     48.07 o 
   7 -12   5      485.71      488.79     35.74 o 
   8 -12   5      205.31      196.95     24.92 o 
   1 -11   5      691.19      777.26     45.77 o 
   4 -11   5       22.83       16.66      6.44 o 
   5 -11   5     1388.39     1452.56     63.37 o 
   6 -11   5     2038.82     1993.58     81.54 o 
   7 -11   5      495.01      473.46     33.30 o 
   8 -11   5        7.80       10.10      6.42 o 
   9 -11   5      859.29      884.78     51.51 o 
   0 -10   5        6.09        6.56      6.64 o 
   2 -10   5       18.73       15.96      7.65 o 
   3 -10   5       36.45       51.85     11.60 o 
   4 -10   5      899.86      890.13     43.86 o 
   5 -10   5      733.69      782.87     40.83 o 
   6 -10   5      219.36      229.50     20.61 o 
   7 -10   5      311.42      301.88     24.39 o 
   8 -10   5      380.30      371.41     28.41 o 
   9 -10   5      819.12      771.13     46.13 o 
  10 -10   5      824.27      808.79     48.12 o 
  -1  -9   5      928.48      845.89     48.31 o 
   0  -9   5      337.20      307.33     25.77 o 
   1  -9   5     2256.64     2230.47     85.56 o 
   2  -9   5     1964.27     2056.28     77.35 o 
   3  -9   5      444.34      453.75     19.88 o 
   4  -9   5       37.39       39.59      6.54 o 
   5  -9   5      828.57      781.90     27.64 o 
   6  -9   5     1232.31     1221.39     53.47 o 
   7  -9   5     1090.54     1179.20     53.20 o 
   8  -9   5      535.52      537.37     33.76 o 
   9  -9   5       64.24       90.45     15.81 o 
  10  -9   5       17.68       39.09     10.73 o 
  -1  -8   5     1050.16     1050.49     51.61 o 
   0  -8   5      890.39      869.62     44.61 o 
   1  -8   5     2302.22     2361.65     85.80 o 
   2  -8   5      974.09      931.37     44.07 o 
   3  -8   5      124.09       99.03      8.55 o 
   4  -8   5      479.83      449.81     18.90 o 
   5  -8   5     1562.22     1475.24     50.39 o 
   6  -8   5     3450.00     3603.47     80.28 o 
   7  -8   5     1228.59     1238.59     38.54 o 
   8  -8   5      113.35       83.96     13.51 o 
   9  -8   5      207.80      197.20     19.20 o 
  -2  -7   5      855.79      802.93     43.93 o 
  -1  -7   5     1416.30     1357.65     59.09 o 
   0  -7   5      712.26      695.45     36.71 o 
   1  -7   5       17.97       25.04      7.22 o 
   2  -7   5      644.89      667.98     25.34 o 
   3  -7   5     1666.94     1644.93     42.33 o 
   4  -7   5      942.76      935.27     28.02 o 
   5  -7   5      764.24      697.33     24.18 o 
   6  -7   5      986.49     1022.85     31.90 o 
   7  -7   5       66.97       69.38      8.57 o 
   8  -7   5        2.21        5.10      3.19 o 
   9  -7   5      442.90      446.40     21.46 o 
  -3  -6   5     2160.33     2103.24     81.37 o 
  -2  -6   5     3289.07     3104.59    106.24 o 
  -1  -6   5     1307.01     1253.55     52.77 o 
   0  -6   5      143.58      138.03     13.78 o 
   1  -6   5     2542.92     2408.95     80.96 o 
   2  -6   5     3825.52     3732.53     79.32 o 
   3  -6   5     5961.91     6018.25    119.71 o 
   4  -6   5      670.30      612.40     20.97 o 
   5  -6   5       70.28       65.00      6.99 o 
   6  -6   5      301.60      281.72     13.94 o 
   7  -6   5      994.23     1006.59     39.07 o 
   8  -6   5      702.97      730.17     26.96 o 
   9  -6   5      212.43      237.88     23.30 o 
  10  -6   5       16.78       18.28      8.45 o 
  -3  -5   5      649.03      611.74     34.99 o 
  -2  -5   5       50.79       52.70     10.75 o 
  -1  -5   5       38.80       34.61      7.77 o 
   0  -5   5      516.94      513.85     26.76 o 
   1  -5   5     4393.83     4452.03    132.44 o 
   2  -5   5     3734.52     3677.16     76.87 o 
   3  -5   5     2326.03     2185.85     49.63 o 
   4  -5   5       24.37       28.96      6.44 o 
   5  -5   5     1126.41     1097.28     30.39 o 
   6  -5   5     2553.57     2637.60     72.41 o 
   7  -5   5     2501.59     2631.66     72.24 o 
   8  -5   5      662.23      698.04     25.38 o 
   9  -5   5       28.37       32.74      9.76 o 
  10  -5   5      312.11      318.91     28.89 o 
  11  -5   5      659.89      647.31     44.97 o 
  -3  -4   5      950.39      885.24     42.67 o 
  -2  -4   5     2146.31     2119.99     73.88 o 
  -1  -4   5     4359.39     4454.16    132.15 o 
   0  -4   5     2693.61     2691.36     82.99 o 
   1  -4   5     1829.07     1859.91     61.32 o 
   2  -4   5       63.00       58.16      9.06 o 
   3  -4   5     1209.02     1191.06     29.59 o 
   4  -4   5     1299.22     1300.73     32.17 o 
   5  -4   5     1130.88     1136.18     30.72 o 
   6  -4   5      498.87      462.48     17.21 o 
   7  -4   5      170.32      172.96     10.48 o 
   8  -4   5       18.03       38.09     10.12 o 
   9  -4   5      167.14      125.83     18.79 o 
  10  -4   5      381.83      360.61     30.90 o 
  11  -4   5      787.71      901.58     55.00 o 
  -4  -3   5       28.84       14.51      6.22 o 
  -3  -3   5     2324.57     2219.91     75.89 o 
  -2  -3   5    10047.50     9827.92    271.32 o 
  -1  -3   5    10424.92    10205.96    272.53 o 
   0  -3   5     1190.88     1164.41     43.61 o 
   1  -3   5     3265.36     3320.46     98.42 o 
   2  -3   5     4233.47     4080.03     81.52 o 
   3  -3   5     6696.75     6479.85    124.34 o 
   4  -3   5     3743.58     3805.15    116.66 o 
   5  -3   5       52.20       52.49      4.78 o 
   6  -3   5      392.15      390.19     15.03 o 
   7  -3   5      528.19      498.04     31.07 o 
   8  -3   5     1187.86     1125.61     53.81 o 
   9  -3   5      393.40      353.88     29.16 o 
  10  -3   5      261.49      244.93     25.77 o 
  11  -3   5      175.93      211.14     28.38 o 
  -4  -2   5     1272.56     1224.10     51.07 o 
  -3  -2   5     7274.09     7831.94    219.74 o 
  -2  -2   5     1430.87     1454.91     50.76 o 
  -1  -2   5      234.45      295.13     17.19 o 
   0  -2   5      196.81      201.19     13.66 o 
   1  -2   5     3660.55     3674.00    104.91 o 
   2  -2   5     1769.62     1649.99     35.28 o 
   3  -2   5     2914.10     2979.85     60.17 o 
   4  -2   5      425.31      402.70     20.90 o 
   5  -2   5      111.38      120.93      6.84 o 
   6  -2   5      537.63      547.76     30.95 o 
   7  -2   5     1427.33     1384.80     58.12 o 
   8  -2   5     3566.72     3546.45    119.97 o 
   9  -2   5      668.70      554.97     37.15 o 
  10  -2   5        1.41       20.25     10.61 o 
  11  -2   5      630.41      685.21     47.88 o 
  -4  -1   5      949.12      910.33     39.50 o 
  -3  -1   5      294.43      282.05     18.04 o 
  -2  -1   5     6714.56     7154.94    194.87 o 
  -1  -1   5     2529.21     2409.33     74.34 o 
   0  -1   5      361.20      295.76     16.06 o 
   1  -1   5      981.82      985.37     37.66 o 
   2  -1   5       12.44       20.10      5.13 o 
   3  -1   5       14.92       15.98      4.89 o 
   4  -1   5       81.52      104.07     14.71 o 
   5  -1   5      320.89      288.59     19.91 o 
   6  -1   5     2419.88     2403.33     83.33 o 
   7  -1   5     2308.59     2170.61     81.42 o 
   8  -1   5      518.07      460.02     32.26 o 
   9  -1   5       14.76       10.92      6.88 o 
  10  -1   5      522.36      466.41     36.83 o 
  11  -1   5      726.43      829.30     53.52 o 
  -4   0   5      571.19      568.34     27.61 o 
  -3   0   5      868.57      832.64     33.32 o 
  -2   0   5     2133.41     2044.53     63.69 o 
  -1   0   5     3660.95     3729.02    104.45 o 
   0   0   5     2261.42     2267.91     69.40 o 
   1   0   5      180.01      158.72     11.28 o 
   2   0   5      121.38       98.22      9.44 o 
   3   0   5     2237.70     2126.85     68.00 o 
   4   0   5     3141.69     3107.72     98.22 o 
   5   0   5     2702.19     2641.06     89.26 o 
   6   0   5      183.68      180.53     17.22 o 
   7   0   5       43.50       36.86      9.71 o 
   8   0   5      299.31      260.33     24.02 o 
   9   0   5      539.32      541.89     38.50 o 
  10   0   5      228.37      264.01     31.12 o 
  -4   1   5      439.25      395.38     20.00 o 
  -3   1   5     1645.82     1651.23     53.42 o 
  -2   1   5     1218.98     1257.20     41.46 o 
  -1   1   5      195.61      142.97      9.49 o 
   0   1   5       97.79       87.23      7.70 o 
   1   1   5       29.44       20.80      5.01 o 
   2   1   5     4297.56     4302.56    122.97 o 
   3   1   5     4766.76     4727.35    134.79 o 
   4   1   5     3365.92     3184.82    101.20 o 
   5   1   5      256.77      220.25     18.72 o 
   6   1   5      583.35      599.68     34.80 o 
   7   1   5      714.84      753.45     42.48 o 
   8   1   5     1926.61     2048.89     84.71 o 
   9   1   5      907.43      879.30     52.14 o 
  10   1   5       44.92       44.05     13.25 o 
  -4   2   5     2814.35     2946.68     86.70 o 
  -3   2   5     1273.98     1306.95     40.95 o 
  -2   2   5      503.70      585.17     22.30 o 
  -1   2   5     1582.62     1643.68     50.44 o 
   0   2   5     3731.16     3938.42    110.50 o 
   1   2   5     2811.05     2960.12     85.90 o 
   2   2   5     1855.54     1846.88     39.14 o 
   3   2   5      184.55      170.39     14.68 o 
   4   2   5       35.95       38.60      8.67 o 
   5   2   5      321.27      285.54     21.82 o 
   6   2   5      579.81      620.57     36.06 o 
   7   2   5      145.12      134.77     19.40 o 
   8   2   5      625.96      624.84     41.17 o 
   9   2   5       80.61       92.05     18.57 o 
  -3   3   5       41.69       48.58      4.60 o 
  -2   3   5     2539.84     2647.65     74.08 o 
  -1   3   5     8796.79     9265.90    242.46 o 
   0   3   5     5953.09     6126.75    166.90 o 
   1   3   5      899.54      882.48     34.34 o 
   2   3   5      227.26      246.67     16.71 o 
   3   3   5     1702.08     1681.36     61.85 o 
   4   3   5     2269.39     2336.25     81.73 o 
   5   3   5     1127.66     1085.73     50.66 o 
   6   3   5      494.60      502.47     32.79 o 
   7   3   5       23.11       32.26      8.77 o 
   8   3   5      609.73      558.87     39.57 o 
   9   3   5      357.90      344.07     32.30 o 
  -2   4   5     2346.23     2660.46     73.81 o 
  -1   4   5     2425.42     2473.85     72.92 o 
   0   4   5      531.60      499.83     22.69 o 
   1   4   5       40.09       38.58      7.29 o 
   2   4   5       55.18       59.57      9.66 o 
   3   4   5     1208.47     1195.57     49.67 o 
   4   4   5     2516.74     2630.65     91.39 o 
   5   4   5     1412.79     1404.30     60.35 o 
   6   4   5       57.56       65.38     13.03 o 
   7   4   5      926.55      843.83     48.75 o 
   8   4   5      509.44      533.32     39.52 o 
   0   5   5      270.39      248.83     15.43 o 
   1   5   5      757.25      760.43     34.00 o 
   2   5   5     1931.70     1913.26     67.32 o 
   3   5   5       53.48       49.45      9.64 o 
   4   5   5       53.04       59.86     11.38 o 
   5   5   5      254.92      227.56     21.04 o 
   6   5   5      632.91      566.14     37.66 o 
   7   5   5      294.70      334.84     29.57 o 
   1   6   5     1803.45     1868.41     64.66 o 
   2   6   5       32.46       31.31      7.99 o 
   3   6   5      156.01      157.94     15.72 o 
   4   6   5      823.71      776.29     42.86 o 
   5   6   5     1214.63     1181.70     57.64 o 
   6   6   5      743.55      797.09     48.22 o 
   4   7   5     1284.48     1322.06     61.00 o 
   5   7   5      784.60      792.88     47.13 o 
  -9   8   5      801.45      824.94     36.07 o 
  -8   8   5     2082.07     2148.02     65.80 o 
  -9   9   5      182.11      189.72     19.59 o 
  -8   9   5      229.68      248.89     22.12 o 
  -8  10   5      463.33      472.07     31.37 o 
  -7  10   5      540.60      564.64     33.38 o 
   6 -13   6      474.07      496.20     35.96 o 
   5 -12   6     1688.44     1756.99     73.98 o 
   6 -12   6      639.03      701.60     41.94 o 
   7 -12   6       56.77       57.22     12.52 o 
   0 -11   6      183.70      149.71     23.73 o 
   1 -11   6      585.89      618.59     41.07 o 
   2 -11   6      582.08      648.59     41.02 o 
   5 -11   6      276.29      240.69     21.67 o 
   6 -11   6        3.75        5.74      4.00 o 
   7 -11   6      283.66      300.92     25.69 o 
   8 -11   6      506.10      546.96     36.98 o 
   9 -11   6      645.48      621.40     41.39 o 
  -1 -10   6      575.34      629.17     42.86 o 
   0 -10   6      732.53      775.39     46.67 o 
   1 -10   6     2555.95     2520.56     98.30 o 
   2 -10   6     1914.70     2047.95     82.07 o 
   3 -10   6      304.04      316.22     25.60 o 
   4 -10   6       21.25       15.67      4.79 o 
   5 -10   6      925.94      937.04     45.43 o 
   6 -10   6     2737.73     2680.56     95.17 o 
   7 -10   6      820.20      842.86     44.41 o 
   8 -10   6       31.75       40.56     10.61 o 
   9 -10   6        1.35       15.96      7.12 o 
  -2  -9   6       31.93       26.61     10.17 o 
  -1  -9   6      998.91     1001.09     53.40 o 
   0  -9   6     1022.24     1059.62     54.44 o 
   1  -9   6      653.80      690.56     40.73 o 
   2  -9   6      121.80      137.77     17.65 o 
   3  -9   6       27.65       23.18      7.53 o 
   4  -9   6      570.08      555.31     22.37 o 
   5  -9   6     2122.77     2089.57     94.76 o 
   6  -9   6     2158.65     2336.24     61.20 o 
   7  -9   6      666.40      681.16     37.32 o 
   8  -9   6       59.15       50.81     11.21 o 
   9  -9   6      879.69      867.34     46.69 o 
  -2  -8   6      745.57      763.04     45.89 o 
  -1  -8   6      474.39      518.65     34.46 o 
   0  -8   6       93.85      118.37     17.68 o 
   1  -8   6      400.97      370.34     26.69 o 
   2  -8   6      693.35      620.11     35.60 o 
   3  -8   6     1199.23     1145.25     34.61 o 
   4  -8   6      777.39      757.23     34.04 o 
   5  -8   6      723.05      744.70     27.70 o 
   6  -8   6       84.00       84.20      9.48 o 
   7  -8   6       63.75       55.33      8.17 o 
   8  -8   6      236.80      234.66     27.58 o 
  -3  -7   6      292.83      279.53     25.74 o 
  -2  -7   6     1175.37     1189.93     55.82 o 
  -1  -7   6      316.91      287.91     23.76 o 
   1  -7   6     1920.96     1863.42     70.81 o 
   2  -7   6     3251.51     3119.97    102.10 o 
   3  -7   6     2049.47     2019.13     49.64 o 
   4  -7   6       45.39       42.80      6.19 o 
   5  -7   6      165.78      170.58     10.76 o 
   6  -7   6      930.13      918.47     30.22 o 
   7  -7   6     1635.63     1650.09     46.23 o 
   8  -7   6      898.05      872.09     47.51 o 
   9  -7   6      187.12      216.52     23.15 o 
  -3  -6   6       54.35       46.21     11.41 o 
  -2  -6   6      164.97      156.10     16.88 o 
  -1  -6   6      398.19      380.01     26.35 o 
   0  -6   6      553.34      495.06     28.82 o 
   1  -6   6     2241.15     2153.85     75.63 o 
   2  -6   6     1314.50     1252.00     50.73 o 
   3  -6   6      765.17      723.35     23.01 o 
   4  -6   6      287.03      247.31     12.31 o 
   5  -6   6      726.23      654.72     43.06 o 
   6  -6   6     2887.26     2934.17     85.06 o 
   7  -6   6     1578.52     1648.74     45.02 o 
   8  -6   6      103.12       99.89     17.75 o 
   9  -6   6       73.57       88.63     17.07 o 
  10  -6   6      587.27      657.70     44.51 o 
  11  -6   6      943.00     1109.36     63.42 o 
  -4  -5   6        6.34        2.13      4.29 o 
  -3  -5   6     2164.67     2117.96     80.47 o 
  -2  -5   6     3647.29     3618.44    116.26 o 
  -1  -5   6     3290.10     3318.74    106.02 o 
   0  -5   6     1273.54     1218.19     49.50 o 
   1  -5   6      146.40      154.21     13.92 o 
   2  -5   6     1362.52     1207.22     48.80 o 
   3  -5   6     1237.02     1207.47     31.62 o 
   4  -5   6     2420.07     2367.22     85.21 o 
   5  -5   6      185.51      167.64     10.81 o 
   6  -5   6       56.91       54.29      6.58 o 
   7  -5   6       23.56       21.79      7.48 o 
   8  -5   6       82.69       76.57     14.97 o 
   9  -5   6      225.79      220.40     23.15 o 
  10  -5   6      416.43      493.29     37.92 o 
  11  -5   6      544.80      573.57     42.98 o 
  -4  -4   6     1983.31     2046.62     78.78 o 
  -3  -4   6     8938.75     9638.86    265.24 o 
  -1  -4   6     1017.49      890.44     39.38 o 
   0  -4   6       91.06       77.76     11.09 o 
   1  -4   6     5017.18     5086.40    143.80 o 
   2  -4   6     8710.32     8229.70    228.34 o 
   3  -4   6     5313.69     5070.64    100.89 o 
   4  -4   6      461.16      389.69     14.30 o 
   5  -4   6      529.60      523.07     18.09 o 
   6  -4   6     1764.08     1788.03     67.88 o 
   7  -4   6     1237.63     1301.67     56.88 o 
   8  -4   6      657.92      663.70     40.20 o 
   9  -4   6        6.24       11.41      6.49 o 
  10  -4   6        1.18        0.77      6.71 o 
  11  -4   6       15.00       14.75      8.72 o 
  -4  -3   6     1599.89     1497.24     61.32 o 
  -3  -3   6      896.53      922.53     42.26 o 
  -2  -3   6      599.00      667.72     32.21 o 
  -1  -3   6      185.62      151.86     13.10 o 
   0  -3   6     4101.83     4348.11    124.62 o 
   1  -3   6     7311.69     7372.50    203.95 o 
   2  -3   6     2919.71     2651.47     83.79 o 
   3  -3   6      397.62      385.95     12.66 o 
   4  -3   6      253.28      241.56     29.17 o 
   5  -3   6      745.96      762.75     36.83 o 
   6  -3   6     2205.19     2147.53     78.99 o 
   7  -3   6     1035.45     1059.57     50.54 o 
   8  -3   6      704.46      706.45     41.82 o 
   9  -3   6       21.61       29.64     10.73 o 
  10  -3   6      144.10      151.60     24.17 o 
  11  -3   6      966.85     1133.05     65.34 o 
  -4  -2   6      639.22      672.79     34.36 o 
  -3  -2   6      272.83      320.46     21.70 o 
  -2  -2   6     6576.44     7198.02    197.87 o 
  -1  -2   6    11786.70    11846.42    319.78 o 
   0  -2   6     5720.56     5722.91    160.05 o 
   1  -2   6      153.70      157.84     12.42 o 
   2  -2   6      650.96      695.65     31.31 o 
   3  -2   6      215.92      193.84      7.28 o 
   4  -2   6      756.28      714.80     34.46 o 
   5  -2   6      578.95      574.81     31.26 o 
   6  -2   6      436.08      444.67     28.48 o 
   7  -2   6      622.61      614.11     36.88 o 
   8  -2   6      126.67      125.90     19.64 o 
   9  -2   6      412.78      446.36     34.63 o 
  10  -2   6      404.60      382.45     34.00 o 
  -5  -1   6      380.24      333.32     23.15 o 
  -4  -1   6      517.56      470.67     26.23 o 
  -3  -1   6     3013.26     3139.85     97.23 o 
  -2  -1   6     6265.58     6251.32    180.87 o 
  -1  -1   6      363.78      295.73     17.48 o 
   0  -1   6     2777.27     3019.42     92.48 o 
   1  -1   6      431.74      515.62     24.46 o 
   2  -1   6     2989.94     3078.15     93.45 o 
   3  -1   6     4113.96     3891.32    117.91 o 
   4  -1   6     2259.23     2240.06     76.40 o 
   5  -1   6      587.60      553.25     31.12 o 
   6  -1   6       77.54       80.67     13.51 o 
   7  -1   6      727.90      701.07     39.84 o 
   8  -1   6     1876.73     1784.52     75.82 o 
   9  -1   6     1222.27     1166.51     60.74 o 
  10  -1   6      120.71      132.17     22.76 o 
  -5   0   6     1985.71     1993.22     71.75 o 
  -4   0   6      743.75      731.51     32.84 o 
  -3   0   6      403.53      411.49     21.38 o 
  -2   0   6     1162.26     1230.15     43.49 o 
  -1   0   6      342.40      356.64     19.03 o 
   0   0   6       26.16       27.46      5.93 o 
   1   0   6     1066.18     1011.41     38.04 o 
   2   0   6     3104.70     2979.20     91.18 o 
   3   0   6     1912.46     1850.97     64.15 o 
   4   0   6      956.55      912.53     40.73 o 
   5   0   6       58.69       64.00     11.33 o 
   6   0   6     1322.94     1362.45     58.51 o 
   7   0   6     2399.99     2376.28     89.94 o 
   8   0   6     2053.66     2106.02     86.36 o 
   9   0   6      197.10      195.98     26.11 o 
  10   0   6       32.92       51.92     14.99 o 
  -4   1   6     3422.47     3615.20    107.09 o 
  -3   1   6      167.43      164.41     12.04 o 
  -2   1   6     2644.97     2741.34     81.51 o 
  -1   1   6     2313.59     2213.59     68.75 o 
   0   1   6     2303.68     2159.64     69.26 o 
   1   1   6      716.80      680.22     29.62 o 
   2   1   6      642.13      597.11     28.65 o 
   3   1   6      251.90      229.96     17.29 o 
   4   1   6     1089.75     1068.80     46.21 o 
   5   1   6     1163.58     1181.77     52.70 o 
   6   1   6      633.70      575.99     34.94 o 
   7   1   6      227.35      204.53     20.95 o 
   8   1   6      109.68      126.24     20.51 o 
   9   1   6       37.46       49.23     11.94 o 
  -4   2   6        6.12        8.16      2.88 o 
  -3   2   6      614.94      612.24     25.21 o 
  -2   2   6     3987.03     4131.01    114.93 o 
  -1   2   6     4241.26     4294.33    119.44 o 
   0   2   6     2430.82     2357.56     73.74 o 
   1   2   6       76.04       58.56      8.77 o 
   2   2   6       77.75       62.04      9.32 o 
   3   2   6     2936.71     2951.28     96.48 o 
   4   2   6     2272.43     2097.57     77.52 o 
   5   2   6     1661.20     1686.93     67.98 o 
   6   2   6       27.17       33.23      9.95 o 
   7   2   6       23.67       15.43      7.29 o 
   8   2   6      399.41      380.68     31.97 o 
   9   2   6     1311.85     1295.22     68.75 o 
  -3   3   6     1762.27     1949.53     56.57 o 
  -2   3   6      369.64      385.41     18.28 o 
  -1   3   6       87.91       97.91      8.43 o 
   0   3   6      101.53      102.46      9.54 o 
   1   3   6       12.32       10.51      3.68 o 
   2   3   6      509.72      533.61     27.46 o 
   3   3   6     1566.77     1568.87     60.71 o 
   4   3   6     1349.28     1417.76     58.70 o 
   5   3   6      299.40      311.33     24.97 o 
   6   3   6      149.92      120.57     18.77 o 
   7   3   6     1180.98     1202.14     61.39 o 
   8   3   6     1477.90     1528.94     74.73 o 
  -1   4   6      587.55      582.58     24.80 o 
   0   4   6     2808.38     2921.80     88.92 o 
   1   4   6      149.93      137.43     12.33 o 
   2   4   6      158.50      144.84     13.59 o 
   3   4   6      330.85      323.34     22.98 o 
   4   4   6       94.33       72.38     13.17 o 
   5   4   6      535.32      549.35     35.82 o 
   6   4   6      531.97      554.80     38.04 o 
   7   4   6      911.41      916.50     53.98 o 
   8   4   6      270.57      261.52     28.12 o 
   1   5   6      384.05      393.64     23.30 o 
   2   5   6       37.15       48.60      9.74 o 
   3   5   6      947.49      936.72     45.87 o 
   4   5   6     2157.94     2234.88     85.36 o 
   5   5   6     2078.48     2224.92     89.34 o 
   6   5   6      425.69      396.45     32.69 o 
   7   5   6       15.57       10.85      8.26 o 
   3   6   6     2071.86     2154.21     81.63 o 
   4   6   6     1188.40     1331.26     62.24 o 
   5   6   6      628.33      644.57     42.40 o 
   6   6   6       28.19       13.78     10.20 o 
  -9   8   6       85.51      111.17     15.22 o 
  -9   9   6      232.96      270.54     22.43 o 
   0 -12   7     1054.96     1080.52     62.77 o 
   1 -12   7     1111.96     1278.35     67.10 o 
   6 -12   7      149.27      165.23     21.07 o 
   7 -12   7      133.27      149.20     20.68 o 
  -1 -11   7      757.96      786.80     51.94 o 
   0 -11   7     1410.67     1431.44     73.16 o 
   1 -11   7     1355.44     1463.21     70.54 o 
   2 -11   7      731.97      697.53     45.58 o 
   3 -11   7      276.95      232.55     24.34 o 
   5 -11   7     1407.85     1443.77     63.25 o 
   6 -11   7     1024.20     1100.31     54.05 o 
   7 -11   7      169.36      187.41     19.32 o 
   8 -11   7       69.38       63.91     13.68 o 
  -2 -10   7      481.78      541.85     41.75 o 
  -1 -10   7     2182.82     2273.96     97.37 o 
   0 -10   7      834.38      937.88     53.03 o 
   1 -10   7      146.09      159.51     22.67 o 
   2 -10   7      389.29      352.13     29.25 o 
   3 -10   7      651.48      669.56     40.78 o 
   4 -10   7      442.73      442.82     32.72 o 
   5 -10   7      803.41      811.78     30.40 o 
   6 -10   7      363.43      330.63     24.80 o 
   7 -10   7        4.32        5.11      4.50 o 
   8 -10   7      180.69      175.06     18.82 o 
  -2  -9   7     4590.25     4798.42    167.60 o 
  -1  -9   7       45.66       53.13     13.59 o 
   0  -9   7     1639.41     1634.31     72.55 o 
   2  -9   7      899.78      822.73     46.13 o 
   3  -9   7      194.79      205.94     20.12 o 
   4  -9   7      163.15      142.53     11.33 o 
   5  -9   7      216.29      212.09     13.63 o 
   6  -9   7      121.86      125.73     11.98 o 
   7  -9   7      968.38      989.43     34.98 o 
  -3  -8   7      498.46      541.46     39.47 o 
  -2  -8   7      111.10      102.87     18.43 o 
  -1  -8   7       19.71       24.89      9.27 o 
   0  -8   7      498.65      502.78     33.81 o 
   1  -8   7     2197.34     2283.79     86.53 o 
   2  -8   7     2691.75     2528.14     92.29 o 
   3  -8   7     1089.54     1048.12     50.01 o 
   4  -8   7      204.57      177.39     11.61 o 
   5  -8   7     1465.47     1477.28     42.36 o 
   6  -8   7     2659.19     2728.81     67.67 o 
   7  -8   7     1062.00     1103.26     36.63 o 
   8  -8   7      302.76      352.16     30.10 o 
   9  -8   7        5.64       20.00      8.02 o 
  -3  -7   7      263.69      235.29     24.12 o 
  -2  -7   7       73.99       85.29     16.47 o 
  -1  -7   7       87.06       88.95     16.15 o 
   0  -7   7     1666.57     1619.02     66.55 o 
   1  -7   7      941.25      939.89     44.92 o 
   2  -7   7      311.27      288.73     22.16 o 
   3  -7   7      134.25      115.34     15.96 o 
   4  -7   7     1003.20     1062.82     31.72 o 
   5  -7   7     1353.75     1335.19     38.81 o 
   6  -7   7     2474.24     2503.24     62.36 o 
   7  -7   7      934.56      944.08     50.03 o 
   8  -7   7        6.01       20.80      8.50 o 
   9  -7   7      893.00      971.40     55.60 o 
  10  -7   7     1318.52     1479.66     74.85 o 
  -4  -6   7      812.62      837.19     48.82 o 
  -3  -6   7     1236.27     1237.93     57.85 o 
  -2  -6   7     2269.64     2120.89     81.54 o 
  -1  -6   7     1239.06     1225.17     53.08 o 
   0  -6   7       45.26       51.00     10.92 o 
   1  -6   7      488.49      442.22     27.44 o 
   2  -6   7     1036.14     1040.61     45.91 o 
   3  -6   7     1616.19     1622.78     62.24 o 
   4  -6   7     1126.56     1101.28     31.39 o 
   5  -6   7      449.76      445.40     17.82 o 
   6  -6   7      106.63      122.71     17.24 o 
   7  -6   7      393.83      370.49     28.84 o 
   8  -6   7      381.01      321.89     28.28 o 
   9  -6   7      358.76      428.13     34.80 o 
  10  -6   7      437.13      433.62     36.25 o 
  -4  -5   7     1415.30     1325.98     61.56 o 
  -3  -5   7     1811.03     1870.85     74.03 o 
  -2  -5   7     2922.55     3092.53    102.82 o 
  -1  -5   7       84.91       88.51     13.59 o 
   0  -5   7      787.44      781.01     37.87 o 
   1  -5   7     2370.74     2245.19     77.95 o 
   2  -5   7     3847.28     3518.11    111.44 o 
   3  -5   7     2492.27     2456.04     55.56 o 
   4  -5   7      396.72      393.69     16.06 o 
   5  -5   7      875.87      849.07     26.11 o 
   6  -5   7     2553.21     2621.93     95.03 o 
   7  -5   7     2041.11     1967.31     79.82 o 
   8  -5   7      508.80      494.99     35.38 o 
   9  -5   7       57.16       49.18     13.27 o 
  10  -5   7       72.78       95.83     19.32 o 
  -5  -4   7     1531.17     1495.67     67.25 o 
  -4  -4   7      588.78      601.44     36.16 o 
  -3  -4   7       99.94       85.80     14.31 o 
  -2  -4   7     1353.25     1418.54     57.61 o 
  -1  -4   7      639.33      562.55     30.73 o 
   0  -4   7     2203.43     2049.38     71.49 o 
   1  -4   7     2402.09     2275.15     77.93 o 
   2  -4   7      507.06      465.27     26.74 o 
   3  -4   7       62.16       57.30     10.22 o 
   4  -4   7      800.82      823.92     23.95 o 
   5  -4   7     2068.88     1997.51     73.79 o 
   6  -4   7     1388.52     1378.60     59.77 o 
   7  -4   7      592.11      573.23     36.37 o 
   8  -4   7      107.79       99.22     17.75 o 
   9  -4   7      121.66      132.44     21.36 o 
  10  -4   7      228.54      212.04     27.63 o 
  -5  -3   7      198.94      169.81     18.60 o 
  -4  -3   7      132.27      106.53     15.72 o 
  -2  -3   7     5062.14     5329.73    154.55 o 
  -1  -3   7     3108.16     3017.58     97.40 o 
   0  -3   7     2711.96     2781.40     91.10 o 
   1  -3   7      197.23      197.34     16.06 o 
   2  -3   7     3232.05     3201.97    100.93 o 
   3  -3   7     1604.49     1428.63     56.13 o 
   4  -3   7      320.69      285.80     20.90 o 
   5  -3   7      286.60      227.03     19.71 o 
   6  -3   7       70.97       78.87     13.97 o 
   7  -3   7        7.45       15.79      7.46 o 
   8  -3   7       97.68       77.20     15.91 o 
   9  -3   7      594.58      523.39     39.09 o 
  10  -3   7      424.92      434.81     37.27 o 
  -5  -2   7       35.83       47.22     10.66 o 
  -4  -2   7     1417.08     1427.57     59.21 o 
  -3  -2   7     2639.45     2836.03     91.47 o 
  -2  -2   7     4579.91     4861.17    142.47 o 
  -1  -2   7     1519.56     1549.31     56.33 o 
   0  -2   7       38.76       38.41      8.28 o 
   1  -2   7     3253.67     3312.95    101.52 o 
   2  -2   7     2521.29     2399.14     79.91 o 
   3  -2   7     2712.64     2560.44     84.54 o 
   4  -2   7      647.90      677.73     34.90 o 
   5  -2   7       12.05       20.10      6.88 o 
   6  -2   7      813.16      699.52     39.67 o 
   7  -2   7     1809.63     1773.45     74.95 o 
   8  -2   7     1269.17     1303.82     63.79 o 
   9  -2   7      369.53      349.13     31.82 o 
  10  -2   7      101.63       90.74     19.42 o 
  -5  -1   7     2993.60     3251.68    108.61 o 
  -4  -1   7     2186.71     2242.29     78.22 o 
  -3  -1   7      134.93      144.09     13.15 o 
  -2  -1   7      235.03      238.27     16.88 o 
  -1  -1   7      124.87      121.11     11.48 o 
   0  -1   7      879.02      868.29     36.98 o 
   1  -1   7     1810.54     1776.97     61.92 o 
   2  -1   7      769.36      703.66     32.79 o 
   3  -1   7      119.22      110.09     11.89 o 
   4  -1   7       70.78       69.24     11.77 o 
   5  -1   7      432.94      384.85     26.66 o 
   6  -1   7     1150.18     1033.10     50.66 o 
   7  -1   7     1508.12     1487.24     67.10 o 
   8  -1   7     1825.09     1825.88     80.37 o 
   9  -1   7       14.63       11.91      8.38 o 
  10  -1   7      365.47      349.40     34.10 o 
  -5   0   7     5109.98     5143.92    157.31 o 
  -4   0   7      531.90      515.74     27.56 o 
  -3   0   7      134.41      127.62     11.79 o 
  -2   0   7     6162.82     6533.68    172.47 o 
  -1   0   7     5527.97     5600.43    157.82 o 
   0   0   7      931.65      841.11     34.44 o 
   1   0   7      247.51      240.54     16.73 o 
   2   0   7      406.66      343.27     21.36 o 
   3   0   7     3612.57     3459.53    109.05 o 
   4   0   7     1661.84     1512.21     60.95 o 
   5   0   7     1122.03     1119.29     50.83 o 
   6   0   7      320.42      297.60     25.26 o 
   7   0   7      143.40       93.02     16.85 o 
   8   0   7       56.66       54.71     13.44 o 
   9   0   7      141.40      180.37     26.59 o 
  -5   1   7      894.45      915.44     40.08 o 
  -4   1   7       74.32       83.38     10.75 o 
  -3   1   7     2855.65     3136.46     94.30 o 
  -2   1   7     3055.50     3000.15     91.32 o 
  -1   1   7     1885.36     1772.75     60.25 o 
   0   1   7      891.11      908.27     37.63 o 
   1   1   7      676.27      673.49     31.43 o 
   2   1   7     4706.95     4481.28    133.75 o 
   3   1   7     6425.64     6356.32    181.19 o 
   4   1   7     1106.76     1106.92     49.43 o 
   5   1   7      497.44      445.59     29.83 o 
   6   1   7      106.81      114.96     17.68 o 
   7   1   7      495.50      505.62     35.60 o 
   8   1   7      653.45      632.30     42.69 o 
   9   1   7      676.23      693.42     47.59 o 
  -4   2   7     1846.52     1881.77     63.21 o 
  -3   2   7     1279.29     1344.48     45.96 o 
  -2   2   7        2.07        1.99      2.40 o 
  -1   2   7      526.15      550.10     25.43 o 
   0   2   7     1668.85     1631.81     56.59 o 
   1   2   7      540.88      530.71     26.86 o 
   2   2   7      879.21      858.72     38.82 o 
   3   2   7     3148.76     3238.36    105.58 o 
   4   2   7      730.28      667.75     36.59 o 
   5   2   7        0.03        0.85      4.24 o 
   6   2   7      391.20      379.26     29.45 o 
   7   2   7     1282.96     1205.36     61.27 o 
   8   2   7     1182.22     1251.01     66.06 o 
  -2   3   7     1724.18     1838.94     59.50 o 
  -1   3   7     1043.10     1085.53     40.13 o 
   0   3   7     1523.86     1454.23     52.07 o 
   1   3   7     1416.21     1320.17     51.12 o 
   2   3   7      596.98      560.88     30.27 o 
   3   3   7       25.35       21.07      6.61 o 
   4   3   7      353.60      329.30     25.11 o 
   5   3   7      722.68      775.58     43.83 o 
   6   3   7      450.49      446.80     33.49 o 
   7   3   7      163.36      187.17     25.69 o 
   8   3   7      112.90      123.80     22.67 o 
   0   4   7      834.32      839.98     35.24 o 
   1   4   7      316.70      298.52     20.08 o 
   2   4   7       11.42        9.30      4.02 o 
   3   4   7     1026.19     1080.42     49.64 o 
   4   4   7     2200.12     2318.06     88.68 o 
   5   4   7     1613.40     1660.02     72.82 o 
   6   4   7       94.46       93.62     17.29 o 
   7   4   7      117.32      118.06     21.43 o 
   2   5   7      276.95      244.18     19.49 o 
   3   5   7     1135.03     1239.84     55.58 o 
   4   5   7     1056.35     1123.89     55.55 o 
   5   5   7        8.78        9.54      6.80 o 
   6   5   7      211.89      235.97     28.79 o 
   4   6   7      206.54      183.61     22.98 o 
   5   6   7      767.77      814.26     49.69 o 
   0 -12   8      731.75      799.95     55.46 o 
   1 -12   8      915.59     1006.51     60.52 o 
   2 -12   8       12.32       30.34     10.15 o 
   7 -12   8       18.36       27.80      9.13 o 
  -1 -11   8      295.57      355.18     35.11 o 
   0 -11   8       37.19       53.93     15.26 o 
   1 -11   8       14.07       12.67      7.99 o 
   2 -11   8      382.63      431.66     35.91 o 
   3 -11   8      959.04     1031.55     56.67 o 
   4 -11   8     1086.71     1121.86     59.96 o 
   6 -11   8       20.59       23.37      6.95 o 
   7 -11   8      185.09      178.55     19.13 o 
  -2 -10   8      374.41      359.79     34.75 o 
  -1 -10   8       27.79       26.28     10.27 o 
   0 -10   8     1774.93     1771.64     82.34 o 
   1 -10   8     2962.95     2976.46    115.83 o 
   2 -10   8     1566.18     1747.03     76.96 o 
   3 -10   8       42.09       48.60     12.88 o 
   4 -10   8      268.44      276.55     25.91 o 
   5 -10   8      635.17      640.38     26.99 o 
   6 -10   8      263.75      268.43     23.49 o 
  -3  -9   8      363.68      373.25     34.75 o 
  -2  -9   8       44.45       46.91     13.59 o 
  -1  -9   8     1822.26     1885.50     83.35 o 
   0  -9   8     2707.40     2896.76    110.50 o 
   1  -9   8      926.76      953.55     51.36 o 
   2  -9   8      406.31      368.38     29.47 o 
   3  -9   8        5.92        4.65      5.52 o 
   4  -9   8      360.24      371.82     29.25 o 
   5  -9   8     1059.28     1183.09     38.08 o 
   6  -9   8     2569.29     2674.11     68.99 o 
   7  -9   8      900.75      932.15     52.99 o 
   8  -9   8       10.21        0.99      5.79 o 
  -4  -8   8      270.82      220.78     28.91 o 
  -3  -8   8     1308.47     1296.60     66.52 o 
  -2  -8   8     1446.32     1463.55     69.91 o 
  -1  -8   8      324.77      301.35     27.05 o 
   0  -8   8      219.44      199.47     20.85 o 
   1  -8   8       93.24       79.96     15.45 o 
   2  -8   8      513.86      486.61     32.52 o 
   3  -8   8      145.92      166.68     18.19 o 
   4  -8   8     1010.78     1084.30     53.16 o 
   5  -8   8     1653.42     1702.71     47.16 o 
   6  -8   8     1279.58     1208.00     60.76 o 
   7  -8   8       63.44       80.98     17.15 o 
   8  -8   8      271.67      303.70     29.06 o 
   9  -8   8     1208.69     1354.63     70.71 o 
  -4  -7   8     2345.14     2350.95     99.41 o 
  -3  -7   8     1648.31     1570.88     73.74 o 
  -2  -7   8      144.26      150.85     21.94 o 
  -1  -7   8       30.17       28.24      9.61 o 
   0  -7   8      353.42      351.46     27.24 o 
   1  -7   8      800.79      826.10     43.28 o 
   2  -7   8     2198.04     2254.73     84.13 o 
   3  -7   8     1777.92     1806.80     71.80 o 
   4  -7   8      338.29      351.92     16.33 o 
   5  -7   8      275.04      293.91     14.99 o 
   6  -7   8      205.12      203.44     21.55 o 
   7  -7   8      465.75      479.20     34.73 o 
   8  -7   8      427.95      441.06     34.68 o 
   9  -7   8      676.49      655.95     45.87 o 
  10  -7   8      275.78      261.98     32.28 o 
  -4  -6   8      558.03      580.23     39.67 o 
  -3  -6   8      753.93      689.18     42.19 o 
  -2  -6   8      752.99      722.60     42.48 o 
  -1  -6   8       37.14       28.72      8.86 o 
   0  -6   8     3236.95     3168.18    105.32 o 
   1  -6   8     4041.55     3648.35    122.37 o 
   2  -6   8      457.59      441.90     28.41 o 
   3  -6   8      206.65      195.86     18.50 o 
   4  -6   8       40.03       36.43      5.50 o 
   5  -6   8     1749.81     1867.83     73.45 o 
   6  -6   8     2129.39     2131.88     83.33 o 
   7  -6   8     1705.22     1660.97     73.86 o 
   8  -6   8      411.62      386.86     32.67 o 
   9  -6   8      149.54      186.59     26.32 o 
  10  -6   8      402.00      402.82     36.28 o 
  -5  -5   8     1276.73     1253.74     63.81 o 
  -4  -5   8      148.64      142.20     20.71 o 
  -3  -5   8      715.14      657.36     39.59 o 
  -2  -5   8     2171.56     2257.23     82.94 o 
  -1  -5   8     2116.79     2128.78     79.09 o 
   0  -5   8       16.39       22.57      6.85 o 
   1  -5   8       26.00       28.38      7.60 o 
   2  -5   8      146.45      136.10     16.54 o 
   3  -5   8       16.18       24.60      7.10 o 
   4  -5   8     1569.01     1508.38     62.33 o 
   5  -5   8     2581.17     2707.71     96.26 o 
   6  -5   8     1501.48     1444.04     64.32 o 
   7  -5   8      194.69      174.60     22.57 o 
   8  -5   8       80.79      134.64     21.04 o 
   9  -5   8      295.67      261.85     27.36 o 
  10  -5   8      361.06      379.91     35.38 o 
  -5  -4   8       83.28       71.63     15.28 o 
  -4  -4   8     1550.10     1667.07     69.77 o 
  -3  -4   8     1984.93     1988.28     75.97 o 
  -2  -4   8     2209.67     2096.87     78.70 o 
  -1  -4   8     1740.91     1696.78     64.30 o 
   0  -4   8       61.88       48.94     10.12 o 
   1  -4   8     1917.05     1947.64     70.18 o 
   2  -4   8     3768.16     3748.80    118.98 o 
   3  -4   8     3882.91     3688.16    118.73 o 
   4  -4   8     1064.78     1011.87     47.15 o 
   5  -4   8       42.06       34.97      9.23 o 
   6  -4   8      234.44      235.60     22.16 o 
   7  -4   8      275.93      289.44     25.89 o 
   8  -4   8      232.15      206.96     25.35 o 
   9  -4   8      114.00      115.68     21.19 o 
  10  -4   8      181.16      222.67     30.32 o 
  -5  -3   8      245.93      214.66     21.38 o 
  -4  -3   8      314.30      301.45     24.73 o 
  -3  -3   8     1713.75     1755.03     69.14 o 
  -2  -3   8     1974.56     2079.07     75.00 o 
   0  -3   8      444.65      434.37     26.54 o 
   1  -3   8     5555.79     5687.15    166.59 o 
   2  -3   8     3077.20     2851.29     96.07 o 
   3  -3   8     1770.92     1633.00     63.81 o 
   4  -3   8      715.25      707.00     37.87 o 
   5  -3   8       95.28       91.05     15.26 o 
   6  -3   8     1871.46     1859.76     76.23 o 
   7  -3   8     1476.33     1484.31     68.41 o 
   8  -3   8      946.86      957.26     53.93 o 
   9  -3   8        0.58        2.45      6.39 o 
  10  -3   8      163.85      153.46     26.30 o 
  -5  -2   8     1102.82     1099.51     52.21 o 
  -4  -2   8      293.38      257.98     21.29 o 
  -3  -2   8      163.90      155.23     15.64 o 
  -2  -2   8      868.43      894.17     40.71 o 
  -1  -2   8      567.17      542.33     29.25 o 
   0  -2   8      952.45      918.22     40.59 o 
   1  -2   8     3172.52     3315.18    106.34 o 
   2  -2   8      612.81      634.98     32.69 o 
   3  -2   8       19.44       15.55      5.79 o 
   4  -2   8      205.70      173.15     17.00 o 
   5  -2   8      746.73      678.86     38.00 o 
   6  -2   8     1638.19     1731.39     72.38 o 
   7  -2   8      485.74      507.39     36.01 o 
   8  -2   8       66.37       80.91     18.28 o 
   9  -2   8       60.12       53.74     14.65 o 
  -5  -1   8      972.20     1029.21     48.17 o 
  -4  -1   8      112.74      103.55     14.60 o 
  -3  -1   8     1604.07     1583.38     60.35 o 
  -2  -1   8     3053.91     2984.82     96.41 o 
  -1  -1   8     7229.03     7333.05    206.37 o 
   0  -1   8     3386.42     3412.14    106.80 o 
   1  -1   8      238.59      217.56     17.17 o 
   2  -1   8     3147.48     3166.13    102.10 o 
   3  -1   8     2549.68     2443.75     83.40 o 
   4  -1   8      666.26      604.71     34.17 o 
   5  -1   8      222.33      227.73     21.09 o 
   6  -1   8       82.29       69.26     14.65 o 
   7  -1   8       87.33       73.35     15.18 o 
   8  -1   8      367.92      314.33     30.08 o 
   9  -1   8      323.54      363.42     34.02 o 
  -6   0   8      475.76      503.32     30.83 o 
  -5   0   8       41.43       40.30      8.89 o 
  -4   0   8     2725.32     2608.61     89.67 o 
  -3   0   8     4263.94     4427.33    129.78 o 
  -2   0   8     2545.75     2673.90     87.16 o 
  -1   0   8      786.03      708.48     33.93 o 
   0   0   8      268.10      242.26     17.31 o 
   1   0   8     1591.55     1468.13     56.01 o 
   2   0   8     3357.55     3349.78    104.98 o 
   3   0   8     3851.60     3721.41    119.02 o 
   4   0   8      188.73      185.21     18.11 o 
   5   0   8       86.07       83.18     14.89 o 
   6   0   8      808.44      764.15     44.70 o 
   7   0   8      955.97      938.22     52.70 o 
   8   0   8      961.69      979.95     57.05 o 
   9   0   8      248.96      243.50     31.38 o 
  -5   1   8     5673.78     6073.76    180.46 o 
  -4   1   8     2362.01     2553.83     83.52 o 
  -3   1   8      114.64      145.52     12.59 o 
  -2   1   8      325.20      312.01     19.59 o 
  -1   1   8     1264.80     1255.53     48.00 o 
   0   1   8     1442.50     1406.38     52.67 o 
   1   1   8     1065.51     1051.94     43.93 o 
   2   1   8     1169.77     1207.88     49.33 o 
   3   1   8       39.60       34.68      8.96 o 
   4   1   8       31.20       32.09      9.25 o 
   5   1   8       32.69       37.97     10.39 o 
   6   1   8      682.80      628.69     40.42 o 
   7   1   8      952.56      940.86     53.91 o 
   8   1   8      785.27      807.67     51.94 o 
  -3   2   8      846.08      888.60     36.59 o 
  -2   2   8     5490.30     5730.98    159.97 o 
  -1   2   8     2417.74     2459.49     78.44 o 
   0   2   8      546.69      575.82     28.65 o 
   1   2   8      250.67      214.95     16.95 o 
   2   2   8       33.24       28.55      7.80 o 
   3   2   8      930.59      924.76     44.46 o 
   4   2   8     1379.04     1410.06     61.97 o 
   5   2   8      325.56      325.98     27.24 o 
   6   2   8      222.43      189.59     24.19 o 
   7   2   8        3.95       14.19      7.41 o 
   8   2   8      102.49      127.38     23.73 o 
  -1   3   8     2034.76     1986.12     67.73 o 
   0   3   8     1192.16     1245.77     47.88 o 
   1   3   8      155.07      132.22     13.10 o 
   2   3   8      338.74      294.72     21.79 o 
   3   3   8     1254.56     1271.18     56.42 o 
   4   3   8     1662.15     1682.50     71.56 o 
   5   3   8      328.42      281.66     25.35 o 
   6   3   8       40.66       38.53     10.12 o 
   7   3   8      341.90      363.03     32.50 o 
   1   4   8       37.44       50.32      9.18 o 
   2   4   8      363.86      392.77     26.42 o 
   3   4   8      747.86      757.96     41.60 o 
   4   4   8      137.92      153.99     21.09 o 
   5   4   8      267.74      281.54     25.62 o 
   6   4   8      767.08      785.10     49.30 o 
   3   5   8      619.98      605.05     37.75 o 
   4   5   8      823.65      874.05     48.60 o 
   5   5   8     1136.92     1184.19     62.02 o 
   0 -13   9      310.54      335.21     40.68 o 
   1 -13   9       31.29       31.63     12.40 o 
  -1 -12   9       54.14       59.96     18.84 o 
   0 -12   9      122.23      149.46     27.49 o 
   1 -12   9      210.08      216.79     30.44 o 
   2 -12   9      437.20      545.89     42.91 o 
  -2 -11   9       73.64       89.75     21.36 o 
  -1 -11   9     1048.16     1084.69     65.94 o 
   0 -11   9     2030.98     2062.33     96.31 o 
   1 -11   9     2000.37     2147.94     96.29 o 
   3 -11   9      169.79      174.50     25.52 o 
   4 -11   9      836.74      831.40     52.04 o 
   5 -11   9      949.44      941.11     56.26 o 
  -3 -10   9       75.00       52.82     16.66 o 
  -2 -10   9      546.47      501.89     42.28 o 
  -1 -10   9     1921.44     1940.52     90.28 o 
   0 -10   9     1259.19     1294.09     68.29 o 
   2 -10   9       39.52       40.90     12.67 o 
   3 -10   9      978.04     1028.58     56.74 o 
   4 -10   9     1584.98     1652.23     74.47 o 
   5 -10   9      864.85      907.71     53.28 o 
   6 -10   9      420.59      419.72     34.85 o 
   7 -10   9       69.35       76.06     16.66 o 
  -3  -9   9     1772.63     1828.81     89.09 o 
  -2  -9   9      541.54      541.27     41.58 o 
  -1  -9   9      797.18      824.82     51.19 o 
   0  -9   9       62.33       67.10     16.08 o 
   1  -9   9      982.49      967.79     54.00 o 
   2  -9   9      686.54      663.34     42.98 o 
   3  -9   9      634.56      701.24     42.38 o 
   4  -9   9      547.09      574.42     38.96 o 
   5  -9   9      364.62      352.57     30.44 o 
   6  -9   9      236.71      240.86     25.84 o 
   7  -9   9       51.99       74.85     16.69 o 
   8  -9   9      706.53      756.96     51.07 o 
  -4  -8   9     1927.47     1988.79     92.92 o 
  -3  -8   9     1877.04     1871.92     86.04 o 
  -2  -8   9      653.07      638.45     44.05 o 
  -1  -8   9      277.91      241.90     25.43 o 
   0  -8   9     1919.77     1885.84     81.39 o 
   1  -8   9     1255.10     1244.97     60.81 o 
   2  -8   9      902.56      882.94     47.78 o 
   3  -8   9     1399.11     1340.82     63.69 o 
   4  -8   9       18.86       25.84     10.00 o 
   5  -8   9      513.57      515.40     36.40 o 
   6  -8   9      953.20      970.09     54.10 o 
   7  -8   9      820.98      800.16     50.66 o 
   8  -8   9      101.28      125.15     23.34 o 
   9  -8   9       99.08       86.91     19.45 o 
  -5  -7   9      590.67      592.92     44.78 o 
  -4  -7   9       88.46       71.85     16.59 o 
  -3  -7   9       29.47       50.08     13.37 o 
  -2  -7   9       29.74       31.55     11.02 o 
  -1  -7   9      473.38      491.28     34.90 o 
   0  -7   9      662.27      602.00     38.21 o 
   1  -7   9     2877.15     2807.62    102.10 o 
   2  -7   9     2500.90     2585.73     96.33 o 
   3  -7   9       75.41       56.38     12.71 o 
   4  -7   9     2163.79     2225.29     86.84 o 
   5  -7   9     1818.86     1921.44     81.08 o 
   6  -7   9     1576.31     1547.95     71.46 o 
   7  -7   9      492.32      475.61     36.83 o 
   8  -7   9        2.11        0.53      6.73 o 
   9  -7   9      251.20      285.54     29.81 o 
  -5  -6   9       58.38       28.53     10.68 o 
  -4  -6   9       67.49       50.98     13.95 o 
  -3  -6   9     1115.04     1074.05     56.98 o 
  -1  -6   9     1013.67     1085.19     52.45 o 
   0  -6   9      146.57      121.33     17.94 o 
   1  -6   9        6.14       11.62      5.69 o 
   2  -6   9      787.74      801.33     42.74 o 
   3  -6   9      175.91      182.98     18.70 o 
   4  -6   9      973.51      939.82     49.06 o 
   5  -6   9      832.93      873.90     47.39 o 
   6  -6   9      284.94      237.66     23.76 o 
   7  -6   9       25.09       26.28     10.41 o 
   8  -6   9      281.77      265.05     27.75 o 
   9  -6   9      813.25      774.79     52.14 o 
  -5  -5   9      570.42      470.36     37.10 o 
  -4  -5   9     2456.55     2593.06    100.33 o 
  -3  -5   9     3756.88     4118.78    134.74 o 
  -2  -5   9     1380.33     1311.89     59.96 o 
  -1  -5   9       71.61       72.63     13.95 o 
   0  -5   9      452.75      431.42     29.35 o 
   1  -5   9     3338.37     3294.40    109.92 o 
   2  -5   9     1341.38     1217.05     55.19 o 
   3  -5   9      795.40      761.13     41.70 o 
   4  -5   9     1175.04     1175.13     55.19 o 
   5  -5   9      140.60      133.51     18.82 o 
   6  -5   9      977.82     1011.96     53.91 o 
   7  -5   9      680.72      727.64     45.53 o 
   8  -5   9      553.97      496.27     39.09 o 
   9  -5   9      146.40      201.22     28.43 o 
  -6  -4   9     1704.88     1603.77     75.94 o 
  -5  -4   9      611.41      617.96     40.64 o 
  -4  -4   9      156.48      183.34     22.69 o 
  -2  -4   9      146.62      118.93     17.15 o 
  -1  -4   9      411.41      355.35     25.43 o 
   0  -4   9     1050.67     1029.42     47.73 o 
   1  -4   9     1107.94     1130.70     50.20 o 
   2  -4   9     1843.27     1748.17     69.60 o 
   3  -4   9     1770.73     1729.79     69.28 o 
   4  -4   9        5.10       10.17      5.16 o 
   5  -4   9      986.36      956.41     49.50 o 
   6  -4   9     2794.11     2925.27    108.97 o 
   7  -4   9     1078.71     1111.30     58.68 o 
   8  -4   9      196.15      209.06     27.56 o 
   9  -4   9      129.09      111.25     21.84 o 
  -6  -3   9     1130.62     1109.68     59.19 o 
  -5  -3   9      615.43      595.41     38.41 o 
  -4  -3   9      773.07      757.25     42.91 o 
  -3  -3   9      913.37      933.14     46.45 o 
  -2  -3   9      779.94      729.06     38.94 o 
  -1  -3   9     1103.30     1065.55     49.14 o 
   0  -3   9     1189.18     1230.61     52.28 o 
   1  -3   9      444.07      425.82     27.58 o 
   2  -3   9       63.40       52.70     11.16 o 
   3  -3   9        6.84        8.52      5.50 o 
   4  -3   9      304.69      253.89     22.33 o 
   5  -3   9      612.63      601.71     37.63 o 
   6  -3   9     1181.21     1090.79     56.52 o 
   7  -3   9      222.15      237.95     24.60 o 
   8  -3   9       40.82       44.05     12.91 o 
   9  -3   9      546.24      594.13     45.48 o 
  -5  -2   9       92.68       81.76     15.33 o 
  -4  -2   9     1761.89     1970.17     74.97 o 
  -3  -2   9     1701.71     1696.08     68.70 o 
  -2  -2   9     4263.51     4312.73    139.17 o 
  -1  -2   9     1421.09     1385.12     57.05 o 
   0  -2   9      117.68      122.71     15.60 o 
   1  -2   9      323.36      275.34     21.17 o 
   2  -2   9     2841.75     2716.06     93.43 o 
   3  -2   9     1357.03     1296.00     56.30 o 
   4  -2   9      163.05      169.56     17.80 o 
   5  -2   9      124.51      159.44     20.29 o 
   6  -2   9      567.40      489.49     35.16 o 
   7  -2   9      895.07      928.32     52.70 o 
   8  -2   9      449.00      403.62     35.02 o 
   9  -2   9      239.51      248.17     32.33 o 
  -6  -1   9      448.26      522.04     34.75 o 
  -5  -1   9     1940.55     2004.26     79.02 o 
  -3  -1   9      832.80      851.31     40.73 o 
  -2  -1   9     1922.99     2016.83     71.78 o 
  -1  -1   9      399.92      355.26     23.64 o 
   0  -1   9      167.99      134.89     14.29 o 
   1  -1   9     3966.23     4152.73    125.01 o 
   2  -1   9     4380.24     4290.67    133.31 o 
   3  -1   9      340.24      321.86     23.97 o 
   4  -1   9      242.98      208.38     19.78 o 
   5  -1   9      796.82      735.07     42.50 o 
   6  -1   9     1638.95     1631.45     72.94 o 
   7  -1   9     1376.68     1536.35     73.35 o 
   8  -1   9      527.20      525.02     40.27 o 
  -6   0   9     1677.11     1743.72     72.24 o 
  -5   0   9     1668.40     1712.11     67.64 o 
  -4   0   9     2433.56     2576.11     90.09 o 
  -3   0   9      117.50      130.53     13.20 o 
  -2   0   9     1253.48     1244.44     51.70 o 
  -1   0   9     2448.46     2552.65     86.24 o 
   0   0   9     3482.78     3639.95    114.81 o 
   1   0   9      138.16      132.20     13.97 o 
   2   0   9      324.49      316.49     23.13 o 
   3   0   9     1199.03     1130.87     51.12 o 
   4   0   9      721.94      717.13     39.62 o 
   5   0   9      271.92      249.65     23.68 o 
   6   0   9      734.58      686.83     44.49 o 
   7   0   9      424.09      462.27     36.66 o 
   8   0   9      181.06      164.82     26.08 o 
  -4   1   9        9.50        8.02      4.43 o 
  -3   1   9     4705.50     5032.81    148.11 o 
  -2   1   9     4332.83     4596.33    137.53 o 
  -1   1   9     1870.25     1997.68     71.00 o 
   0   1   9      338.56      357.12     22.88 o 
   1   1   9      585.71      523.61     30.25 o 
   2   1   9      719.49      677.34     36.45 o 
   3   1   9     2473.14     2518.82     89.89 o 
   4   1   9     2422.77     2367.73     89.46 o 
   5   1   9      403.66      383.95     30.34 o 
   6   1   9       22.72       26.59      9.20 o 
   7   1   9       53.03       56.35     13.46 o 
  -2   2   9      360.65      394.80     23.44 o 
  -1   2   9      283.26      284.69     19.86 o 
   0   2   9      272.38      257.98     19.11 o 
   1   2   9      358.40      348.99     23.85 o 
   2   2   9     3357.73     3288.59    110.96 o 
   3   2   9     3776.02     3717.76    125.18 o 
   4   2   9      146.76      177.39     19.28 o 
   5   2   9        6.73        6.47      4.63 o 
   6   2   9      266.69      259.41     26.25 o 
   7   2   9      795.92      794.98     52.38 o 
   0   3   9     2070.60     1992.35     72.09 o 
   1   3   9      575.37      569.04     31.84 o 
   2   3   9      252.98      257.40     21.26 o 
   3   3   9      174.69      156.15     17.12 o 
   4   3   9       79.67       71.61     14.22 o 
   5   3   9      305.12      285.51     26.76 o 
   6   3   9      488.58      503.20     39.13 o 
   2   4   9       89.92       78.00     13.78 o 
   3   4   9      740.33      696.25     41.58 o 
   4   4   9     1517.94     1494.67     71.12 o 
   5   4   9      885.39      929.92     54.83 o 
  -2 -12  10       74.72       45.36     16.01 o 
  -1 -12  10      970.60      998.33     66.93 o 
   0 -12  10     1363.66     1553.64     84.13 o 
   1 -12  10      481.59      504.00     42.91 o 
   2 -12  10       55.28       65.65     17.51 o 
   3 -12  10       69.07       57.27     16.71 o 
   4 -12  10      794.06      798.64     54.03 o 
  -3 -11  10      411.83      419.12     42.23 o 
  -2 -11  10      418.32      424.01     41.43 o 
  -1 -11  10      751.86      767.57     54.95 o 
   0 -11  10      292.25      318.55     33.85 o 
   1 -11  10      259.64      267.93     32.98 o 
   2 -11  10      169.38      136.48     24.22 o 
   3 -11  10     1280.90     1301.93     70.20 o 
   4 -11  10     1666.39     1725.77     84.66 o 
   5 -11  10      641.67      699.98     48.09 o 
   6 -11  10       78.30      103.07     20.29 o 
  -3 -10  10      824.24      752.36     57.76 o 
  -2 -10  10      361.08      347.68     34.85 o 
  -1 -10  10       26.50       34.48     12.47 o 
   0 -10  10      346.09      300.12     31.38 o 
   1 -10  10      753.57      840.39     52.60 o 
   2 -10  10     1418.58     1424.83     72.60 o 
   3 -10  10      352.71      321.28     30.20 o 
   4 -10  10       62.27       71.10     16.95 o 
   5 -10  10       31.02       42.23     13.10 o 
   6 -10  10      106.96      105.00     20.51 o 
   7 -10  10      159.76      189.91     28.09 o 
  -4  -9  10     1429.29     1376.91     79.12 o 
  -3  -9  10      795.60      852.67     56.81 o 
  -2  -9  10        0.84        0.75      6.51 o 
  -1  -9  10      819.99      830.39     53.18 o 
   0  -9  10     2201.79     2190.88     93.89 o 
   1  -9  10     1592.38     1607.21     75.51 o 
   2  -9  10      675.53      665.67     43.76 o 
   3  -9  10       75.36       72.29     16.66 o 
   4  -9  10      273.66      273.89     27.68 o 
   5  -9  10      693.61      711.60     47.34 o 
   6  -9  10      780.33      742.38     49.96 o 
   7  -9  10      482.76      504.21     40.37 o 
   8  -9  10       72.12      103.07     21.99 o 
  -5  -8  10      225.25      240.49     33.47 o 
  -4  -8  10      211.29      174.63     28.12 o 
  -3  -8  10      312.82      286.02     30.27 o 
  -2  -8  10      756.39      712.04     47.90 o 
   0  -8  10     1423.14     1410.93     68.41 o 
   1  -8  10     1528.46     1533.56     70.71 o 
   2  -8  10       39.45       35.14     11.24 o 
   3  -8  10       83.90       69.84     14.92 o 
   4  -8  10     1838.42     1845.30     81.39 o 
   5  -8  10      956.77      913.21     53.93 o 
   6  -8  10      313.62      337.24     31.17 o 
   7  -8  10       25.60       16.85      9.11 o 
   8  -8  10      168.57      138.98     24.02 o 
  -5  -7  10       82.73       77.71     18.89 o 
  -4  -7  10     1111.60     1067.66     61.70 o 
  -3  -7  10     1992.01     1913.91     87.01 o 
  -1  -7  10      998.05      987.02     54.32 o 
   0  -7  10      213.29      167.29     22.64 o 
   1  -7  10     1205.42     1077.32     55.70 o 
   2  -7  10      418.22      392.84     30.51 o 
   3  -7  10      260.17      284.93     25.81 o 
   4  -7  10      453.82      439.07     33.23 o 
   5  -7  10       80.05       91.13     18.77 o 
   6  -7  10       17.48       11.94      7.34 o 
   7  -7  10      134.94      113.67     21.82 o 
   8  -7  10      440.90      501.96     40.93 o 
  -5  -6  10      919.17      996.59     59.19 o 
  -4  -6  10     4003.98     4090.11    145.32 o 
  -3  -6  10     3652.41     3692.81    132.34 o 
  -2  -6  10      810.85      822.44     47.51 o 
  -1  -6  10      944.10      915.82     49.98 o 
   0  -6  10     1259.28     1206.06     57.97 o 
   1  -6  10      838.27      875.26     46.50 o 
   2  -6  10     2134.46     1962.27     79.55 o 
   3  -6  10      570.73      546.06     36.28 o 
   4  -6  10      400.86      351.31     29.42 o 
   5  -6  10     1778.47     1813.77     79.67 o 
   6  -6  10     1218.45     1253.72     64.30 o 
   7  -6  10      534.77      522.26     39.76 o 
   8  -6  10      158.06      173.61     27.56 o 
   9  -6  10       41.56       48.07     14.19 o 
  -6  -5  10     2588.73     2521.82    106.53 o 
  -5  -5  10      568.13      578.49     41.53 o 
  -4  -5  10      167.79      163.66     23.80 o 
  -3  -5  10      137.02      141.79     20.80 o 
  -2  -5  10        1.71        0.44      3.97 o 
  -1  -5  10      403.29      377.42     29.01 o 
   0  -5  10     1520.04     1429.87     63.40 o 
   1  -5  10     1667.78     1589.29     67.90 o 
   2  -5  10      113.64       93.60     15.98 o 
   3  -5  10       63.57       57.88     13.17 o 
   4  -5  10      391.09      378.75     29.59 o 
   5  -5  10     2299.25     2298.42     91.64 o 
   6  -5  10     2879.13     2939.56    112.15 o 
   7  -5  10      758.51      754.25     48.97 o 
   8  -5  10       78.14       56.06     16.71 o 
   9  -5  10      556.82      586.84     46.40 o 
  -6  -4  10      612.05      690.44     47.08 o 
  -5  -4  10       26.57       24.85      9.71 o 
  -4  -4  10       85.72       78.97     15.84 o 
  -3  -4  10      571.24      545.26     36.69 o 
  -2  -4  10     2215.77     2208.36     85.99 o 
  -1  -4  10      151.77      144.02     18.91 o 
   0  -4  10       17.36       19.71      7.29 o 
   1  -4  10       86.69       81.42     14.31 o 
   2  -4  10      318.09      303.22     25.06 o 
   3  -4  10       95.41      116.60     17.80 o 
   4  -4  10     1054.99     1033.42     52.26 o 
   5  -4  10     2414.74     2351.77     93.82 o 
   6  -4  10      306.99      333.92     29.42 o 
   7  -4  10       41.74       66.89     15.57 o 
   8  -4  10      118.06      122.63     22.84 o 
   9  -4  10      679.20      656.75     49.11 o 
  -6  -3  10       67.77       55.92     13.95 o 
  -5  -3  10      303.91      290.65     26.59 o 
  -4  -3  10      835.15      794.74     46.01 o 
  -3  -3  10      241.97      258.25     22.79 o 
  -2  -3  10     1579.43     1638.45     67.76 o 
  -1  -3  10      612.68      572.12     34.87 o 
   0  -3  10      212.14      194.99     18.82 o 
   1  -3  10     2282.45     2179.90     83.62 o 
   2  -3  10     1980.23     1953.14     76.98 o 
   3  -3  10     2597.23     2565.22     92.00 o 
   4  -3  10      743.22      699.42     41.63 o 
   5  -3  10       89.50       95.95     17.63 o 
   6  -3  10      805.08      812.32     48.38 o 
   7  -3  10     1513.15     1515.06     74.85 o 
   8  -3  10      542.09      561.61     43.52 o 
  -6  -2  10      256.57      224.51     22.96 o 
  -5  -2  10      254.84      259.21     23.85 o 
  -4  -2  10      345.88      247.66     22.11 o 
  -3  -2  10       17.83       11.36      5.98 o 
  -2  -2  10       16.44       16.10      6.08 o 
  -1  -2  10      165.53      149.08     16.32 o 
   0  -2  10      492.58      455.22     29.76 o 
   1  -2  10     1557.36     1565.41     64.08 o 
   2  -2  10     2123.23     1957.89     76.06 o 
   3  -2  10      508.58      481.33     32.06 o 
   4  -2  10       94.40       88.90     16.64 o 
   5  -2  10      982.37      952.75     51.85 o 
   6  -2  10     1928.79     1797.07     81.49 o 
   7  -2  10      801.62      766.70     48.94 o 
   8  -2  10       61.47       58.24     16.10 o 
  -6  -1  10     3180.31     3469.63    124.28 o 
  -5  -1  10      806.24      859.98     45.94 o 
  -4  -1  10     1415.32     1390.83     61.17 o 
  -3  -1  10     1445.05     1459.00     60.88 o 
  -2  -1  10      728.25      764.52     37.97 o 
  -1  -1  10     1750.71     1782.17     69.45 o 
   0  -1  10     1730.18     1645.32     65.19 o 
   1  -1  10      208.12      225.00     19.59 o 
   2  -1  10      497.59      456.43     30.25 o 
   3  -1  10     1831.53     1797.38     73.62 o 
   4  -1  10      498.34      472.71     33.20 o 
   5  -1  10      306.81      274.40     25.26 o 
   6  -1  10      469.23      459.61     35.48 o 
   7  -1  10       58.52       41.12     11.36 o 
   8  -1  10       16.95       28.65     10.75 o 
  -5   0  10       47.52       58.12     11.28 o 
  -4   0  10      235.18      216.08     19.47 o 
  -3   0  10     2036.96     2029.40     75.70 o 
  -2   0  10     4667.50     4703.61    147.75 o 
  -1   0  10     1617.05     1676.32     65.72 o 
   0   0  10       39.05       33.81      8.91 o 
   1   0  10     1661.12     1648.96     65.22 o 
   2   0  10     2683.79     2723.42     95.20 o 
   3   0  10     1625.46     1663.12     70.01 o 
   4   0  10       74.47       81.97     14.87 o 
   5   0  10      180.87      185.16     23.78 o 
   6   0  10       82.52       55.29     13.51 o 
   7   0  10      436.22      416.16     35.70 o 
  -3   1  10     1374.65     1526.52     59.79 o 
  -2   1  10       42.77       21.89      7.07 o 
  -1   1  10      191.52      201.68     17.80 o 
   0   1  10      268.79      267.35     20.78 o 
   1   1  10     1127.29     1133.72     50.95 o 
   2   1  10      941.24      957.28     46.88 o 
   3   1  10     1958.56     1902.79     76.38 o 
   4   1  10      155.76      133.38     19.95 o 
   5   1  10      237.79      229.14     23.54 o 
   6   1  10      678.23      693.37     46.54 o 
   7   1  10     1157.90     1095.05     63.91 o 
  -1   2  10      323.33      317.55     22.50 o 
   0   2  10     1244.70     1252.58     53.52 o 
   1   2  10      652.02      633.34     35.91 o 
   2   2  10       57.50       79.41     14.53 o 
   3   2  10      141.21      129.78     18.86 o 
   4   2  10      468.95      418.03     31.99 o 
   5   2  10      299.19      283.41     27.39 o 
   6   2  10       78.31      112.75     20.44 o 
   1   3  10      256.20      261.35     21.31 o 
   2   3  10     1319.07     1238.70     57.05 o 
   3   3  10     2226.49     2226.93     88.20 o 
   4   3  10      805.10      878.55     51.07 o 
   5   3  10       11.31       16.13      8.69 o 
   4   4  10      181.60      207.44     26.13 o 
  -1 -12  11      471.20      482.98     44.68 o 
   0 -12  11        5.54        9.66     10.07 o 
   1 -12  11       88.42      118.52     24.63 o 
   2 -12  11      267.28      232.24     32.47 o 
   3 -12  11      345.52      399.67     37.49 o 
   4 -12  11      474.61      531.92     43.71 o 
  -3 -11  11      337.87      326.49     43.52 o 
  -2 -11  11        1.60       11.72      9.83 o 
  -1 -11  11      126.62      133.02     26.18 o 
   0 -11  11      649.05      601.39     48.77 o 
   2 -11  11      302.04      336.78     33.56 o 
   3 -11  11      134.32      189.86     28.33 o 
   4 -11  11       61.50       48.38     15.11 o 
   5 -11  11      446.45      477.70     39.91 o 
   6 -11  11      211.66      260.40     33.95 o 
  -4 -10  11      759.90      826.10     61.22 o 
  -3 -10  11       81.96      104.74     24.92 o 
  -2 -10  11       67.62       64.42     19.62 o 
  -1 -10  11      449.68      485.64     42.26 o 
   1 -10  11     1427.09     1394.51     74.01 o 
   2 -10  11      120.23      129.34     23.73 o 
   3 -10  11      760.53      772.90     51.61 o 
   4 -10  11     1456.19     1498.98     76.09 o 
   5 -10  11      842.64      973.94     58.68 o 
   6 -10  11      523.69      538.12     43.40 o 
  -3  -9  11      151.68      177.92     29.74 o 
  -2  -9  11      320.80      358.65     35.21 o 
   0  -9  11      237.04      212.57     28.36 o 
   1  -9  11       47.77       45.94     14.26 o 
   2  -9  11      156.86      123.50     22.16 o 
   3  -9  11      977.58      949.51     56.13 o 
   4  -9  11     1461.52     1504.67     75.27 o 
   5  -9  11      660.96      699.81     48.51 o 
   6  -9  11      463.41      475.40     40.73 o 
   7  -9  11       38.78       16.30      9.01 o 
  -5  -8  11      233.84      251.08     35.19 o 
  -4  -8  11     1093.37     1088.12     65.80 o 
  -3  -8  11     1544.72     1551.34     79.84 o 
  -2  -8  11      255.94      276.04     29.21 o 
  -1  -8  11       54.70       34.51     11.53 o 
   0  -8  11      169.29      150.12     23.54 o 
   1  -8  11     1182.58     1102.12     60.37 o 
   2  -8  11     1831.59     1799.97     81.49 o 
   3  -8  11      628.44      649.54     43.71 o 
   4  -8  11       17.01       13.13      8.09 o 
   5  -8  11      278.47      293.05     29.37 o 
   6  -8  11      101.27      100.23     20.39 o 
   7  -8  11       92.82      103.04     22.09 o 
   8  -8  11      190.99      191.72     30.71 o 
  -5  -7  11      266.55      250.40     34.46 o 
  -4  -7  11     1657.60     1715.92     84.37 o 
  -3  -7  11     1371.52     1432.02     72.65 o 
  -2  -7  11        6.86        1.55      5.52 o 
  -1  -7  11     1601.82     1593.98     75.58 o 
   0  -7  11     2740.91     2786.80    107.13 o 
   1  -7  11     3198.26     3083.47    116.99 o 
   2  -7  11      301.92      292.92     27.34 o 
   3  -7  11       48.18       63.40     15.14 o 
   4  -7  11      631.71      637.33     42.55 o 
   5  -7  11     1962.37     2001.48     89.41 o 
   6  -7  11      604.42      556.26     43.20 o 
   7  -7  11      177.22      184.70     28.21 o 
   8  -7  11       41.07       61.44     15.69 o 
  -6  -6  11      651.48      652.35     49.72 o 
  -5  -6  11      374.40      337.99     32.81 o 
  -4  -6  11       84.27      106.77     20.80 o 
  -3  -6  11      736.30      697.03     47.46 o 
  -2  -6  11     1650.18     1576.33     74.49 o 
  -1  -6  11     1031.84     1018.79     55.00 o 
   0  -6  11      201.76      182.67     23.54 o 
   1  -6  11      109.61      103.19     18.33 o 
   2  -6  11       37.04       27.32      9.66 o 
   3  -6  11      126.82      127.62     20.27 o 
   4  -6  11     1513.08     1531.97     73.57 o 
   5  -6  11     1987.11     2021.17     89.14 o 
   6  -6  11      567.87      558.46     41.89 o 
   7  -6  11       42.08       35.48     13.56 o 
   8  -6  11       56.48       46.30     14.34 o 
  -6  -5  11      257.07      247.61     32.16 o 
  -5  -5  11      516.36      487.29     39.11 o 
  -4  -5  11     1706.27     1608.27     78.24 o 
  -3  -5  11     1078.12      926.45     54.75 o 
  -2  -5  11     1415.22     1393.11     67.42 o 
  -1  -5  11      256.57      251.59     23.88 o 
   0  -5  11      493.23      421.05     31.46 o 
   1  -5  11      456.43      445.37     32.43 o 
   2  -5  11      471.33      426.70     31.70 o 
   3  -5  11     1721.34     1656.44     75.02 o 
   4  -5  11      669.01      628.11     42.23 o 
   5  -5  11      139.03      143.10     22.23 o 
   6  -5  11        5.96        4.19      6.37 o 
   7  -5  11       77.44       95.75     21.26 o 
   8  -5  11      377.24      389.89     37.61 o 
  -6  -4  11      221.51      215.41     28.94 o 
  -5  -4  11      459.21      472.18     37.08 o 
  -4  -4  11      425.56      433.96     34.97 o 
  -3  -4  11     1209.61     1174.60     59.35 o 
  -2  -4  11      659.57      562.99     37.68 o 
  -1  -4  11      109.62      110.04     18.16 o 
   0  -4  11      642.37      615.15     38.65 o 
   1  -4  11     3505.23     3325.18    116.94 o 
   2  -4  11     2130.69     1967.72     82.82 o 
   3  -4  11      247.35      219.28     22.52 o 
   4  -4  11       49.08       63.83     14.60 o 
   5  -4  11       80.39       68.48     14.75 o 
   6  -4  11     1165.55     1206.08     65.00 o 
   7  -4  11      933.36      988.04     59.57 o 
   8  -4  11      270.75      271.01     34.48 o 
  -5  -3  11      196.58      241.42     24.51 o 
  -4  -3  11       38.96       38.89     10.49 o 
  -3  -3  11       16.63       14.19      5.84 o 
  -2  -3  11      176.95      167.65     21.12 o 
  -1  -3  11     1939.39     1814.89     75.87 o 
   0  -3  11      731.03      638.95     38.63 o 
   1  -3  11      471.69      433.48     31.29 o 
   2  -3  11      335.11      290.87     25.31 o 
   3  -3  11      538.28      467.36     33.32 o 
   4  -3  11       56.76       68.87     14.60 o 
   5  -3  11     2025.24     2180.36     89.94 o 
   6  -3  11     2778.79     2717.22    110.55 o 
   7  -3  11      190.56      209.93     29.13 o 
   8  -3  11      122.04      112.34     23.44 o 
  -5  -2  11       36.98       55.38     13.56 o 
  -4  -2  11     2014.56     2070.16     83.04 o 
  -3  -2  11     3445.54     3610.91    122.05 o 
  -2  -2  11     1293.66     1327.60     59.14 o 
  -1  -2  11      604.44      566.40     35.26 o 
   0  -2  11      188.07      191.26     19.28 o 
   1  -2  11       21.89       23.47      8.65 o 
   2  -2  11      398.44      382.33     29.01 o 
   3  -2  11     1133.47     1037.73     53.98 o 
   4  -2  11      745.92      746.96     45.21 o 
   5  -2  11       45.28       53.11     13.56 o 
   6  -2  11      151.41      111.44     20.20 o 
   7  -2  11      147.80      167.14     26.28 o 
  -6  -1  11       67.37       68.41     15.38 o 
  -5  -1  11      628.82      622.34     39.52 o 
  -4  -1  11     1898.21     1884.44     77.95 o 
  -3  -1  11     1520.57     1585.41     67.01 o 
  -2  -1  11     1717.19     1689.83     69.48 o 
  -1  -1  11     1280.92     1184.75     54.68 o 
   0  -1  11      415.37      427.52     29.91 o 
   1  -1  11     3423.76     3282.92    113.21 o 
   2  -1  11     2134.77     2107.93     82.80 o 
   3  -1  11     1185.45     1149.05     56.45 o 
   4  -1  11      130.82      107.04     18.45 o 
   5  -1  11      221.24      205.21     26.28 o 
   6  -1  11      676.24      676.93     46.50 o 
   7  -1  11     1095.14     1087.62     63.64 o 
  -4   0  11      671.02      702.14     39.21 o 
  -3   0  11       48.03       53.54     11.16 o 
  -2   0  11        9.42        7.22      5.42 o 
  -1   0  11       73.33      103.26     15.79 o 
   0   0  11      385.16      479.05     31.26 o 
   1   0  11      831.48      841.94     43.57 o 
   2   0  11      792.87      740.64     42.81 o 
   3   0  11      149.33      139.78     20.61 o 
   4   0  11       33.02       35.21      9.40 o 
   5   0  11      357.58      318.42     29.40 o 
   6   0  11     1470.99     1446.21     73.64 o 
  -2   1  11     1392.76     1516.83     62.67 o 
  -1   1  11     1399.43     1520.46     63.74 o 
   0   1  11      464.27      421.61     29.18 o 
   1   1  11        1.59        0.05      3.95 o 
   2   1  11      126.41      113.19     17.39 o 
   3   1  11      748.77      712.31     43.06 o 
   4   1  11      742.38      726.47     45.45 o 
   5   1  11      361.93      330.29     30.34 o 
   6   1  11      376.05      357.70     33.54 o 
   0   2  11      164.30      153.10     16.08 o 
   1   2  11      411.14      417.06     29.54 o 
   2   2  11     1659.95     1692.33     73.09 o 
   3   2  11     1482.15     1512.25     69.77 o 
   4   2  11      819.14      754.81     47.63 o 
   5   2  11       10.06       15.45      8.26 o 
   3   3  11       94.60       90.79     17.85 o 
   4   3  11       57.22       50.06     13.10 o 
   0 -12  12      597.58      626.07     52.50 o 
   1 -12  12      474.43      475.06     44.73 o 
  -3 -11  12      226.06      163.92     32.01 o 
  -2 -11  12       51.87       90.16     23.42 o 
  -1 -11  12      551.00      524.41     47.20 o 
   0 -11  12     1039.67     1076.31     69.94 o 
   2 -11  12       15.06       10.24      9.03 o 
   3 -11  12      402.17      388.85     37.83 o 
   4 -11  12      968.09      933.74     61.82 o 
  -4 -10  12      351.30      324.53     44.44 o 
  -3 -10  12      395.21      403.59     40.85 o 
  -2 -10  12       24.85       19.91     10.78 o 
  -1 -10  12       76.90       76.91     19.95 o 
   1 -10  12       12.99        9.61      8.60 o 
   2 -10  12      301.95      304.64     36.23 o 
   3 -10  12      934.17      864.05     57.37 o 
   4 -10  12     1328.98     1402.09     76.11 o 
   5 -10  12      299.04      294.01     35.65 o 
   6 -10  12       29.32       37.80     14.29 o 
  -5  -9  12      673.71      622.54     53.30 o 
  -4  -9  12      584.06      564.63     48.00 o 
  -3  -9  12      522.65      492.03     45.02 o 
  -2  -9  12        5.40        3.97      9.03 o 
   0  -9  12      592.65      543.08     43.54 o 
   1  -9  12     1590.09     1649.95     82.26 o 
   2  -9  12      866.62      864.70     55.07 o 
   3  -9  12      116.75      102.53     21.53 o 
   4  -9  12      189.11      212.72     29.93 o 
   5  -9  12      114.42      127.45     25.04 o 
   6  -9  12       54.20       82.43     20.34 o 
  -5  -8  12      585.69      604.13     51.12 o 
  -4  -8  12      825.56      822.13     57.18 o 
  -3  -8  12       21.58       33.56     12.16 o 
  -1  -8  12     1799.52     1757.03     84.93 o 
   0  -8  12     1893.07     1792.88     85.78 o 
   1  -8  12     1589.60     1513.39     75.51 o 
   2  -8  12      100.02       90.35     19.54 o 
   3  -8  12      380.95      388.77     34.94 o 
   4  -8  12     1312.09     1345.50     71.29 o 
   5  -8  12      724.37      770.45     52.40 o 
   6  -8  12       97.76       87.81     20.90 o 
   7  -8  12        1.42        3.34      8.06 o 
  -6  -7  12      351.59      350.49     37.10 o 
  -5  -7  12        0.09       10.53      6.80 o 
  -4  -7  12      334.59      315.66     33.10 o 
  -3  -7  12     1164.71     1076.96     65.05 o 
  -2  -7  12     2157.31     2214.32     96.65 o 
  -1  -7  12     1034.82      999.08     57.97 o 
   0  -7  12       76.00       88.39     18.24 o 
   1  -7  12        9.14        6.73      5.98 o 
   2  -7  12      353.68      350.24     31.75 o 
   3  -7  12      599.68      574.71     41.99 o 
   4  -7  12      546.24      531.87     41.02 o 
   5  -7  12      114.98       83.96     18.43 o 
   6  -7  12       10.81       22.16     11.70 o 
   7  -7  12       35.61       48.24     15.72 o 
  -6  -6  12       55.12       48.60     14.31 o 
  -5  -6  12      690.09      715.89     51.12 o 
  -4  -6  12     2169.73     2214.51     99.87 o 
  -2  -6  12      980.34      937.47     55.53 o 
  -1  -6  12      140.93      111.03     20.20 o 
   0  -6  12      740.36      711.60     45.67 o 
   1  -6  12     1408.34     1341.60     65.92 o 
   2  -6  12      895.96      787.35     48.75 o 
   3  -6  12       65.91       51.56     13.83 o 
   4  -6  12       50.65       54.05     15.16 o 
   5  -6  12      165.15      168.89     26.54 o 
   6  -6  12      809.91      828.55     55.04 o 
   7  -6  12      193.29      196.49     29.74 o 
  -6  -5  12      269.12      274.86     30.08 o 
  -5  -5  12     1023.11     1025.91     61.32 o 
  -4  -5  12     1232.35     1200.63     66.47 o 
  -3  -5  12     1170.34     1214.41     64.37 o 
  -2  -5  12      174.16      179.86     24.58 o 
  -1  -5  12      622.52      658.79     42.23 o 
   0  -5  12     1104.83     1084.64     57.01 o 
   1  -5  12     1378.53     1296.75     64.39 o 
   2  -5  12     1132.68     1062.43     57.18 o 
   3  -5  12      296.41      277.84     27.34 o 
   4  -5  12     1102.26     1002.59     57.97 o 
   5  -5  12     2320.80     2349.23    101.61 o 
   6  -5  12     1329.14     1285.51     70.83 o 
   7  -5  12      389.87      350.92     34.97 o 
  -6  -4  12      372.10      390.32     35.09 o 
  -5  -4  12      141.35      181.21     26.83 o 
  -4  -4  12       40.66       46.21     14.26 o 
  -3  -4  12       45.18       46.59     12.25 o 
  -2  -4  12       47.49       68.41     15.06 o 
  -1  -4  12      967.79      948.95     51.39 o 
   0  -4  12      879.93      802.83     46.88 o 
   1  -4  12      152.24      132.90     20.34 o 
   2  -4  12       39.45       45.38     11.94 o 
   3  -4  12      344.52      318.52     29.01 o 
   4  -4  12      835.45      763.09     48.22 o 
   5  -4  12      772.48      748.03     48.09 o 
   6  -4  12     1014.96      914.44     57.42 o 
   7  -4  12      244.41      227.13     32.62 o 
  -6  -3  12      129.58      133.87     22.76 o 
  -5  -3  12       53.88       55.92     14.14 o 
  -3  -3  12     1340.13     1525.26     69.04 o 
  -2  -3  12     3062.04     2894.42    107.09 o 
  -1  -3  12      153.12      147.12     21.04 o 
   0  -3  12      978.59      906.40     49.69 o 
   1  -3  12     1051.47     1030.39     53.91 o 
   2  -3  12      906.20      904.13     50.44 o 
   3  -3  12      521.01      468.91     35.16 o 
   4  -3  12      252.87      260.26     25.52 o 
   5  -3  12      384.81      328.55     30.49 o 
   6  -3  12      131.64      176.56     26.76 o 
   7  -3  12      943.25      910.40     58.77 o 
  -6  -2  12      219.65      214.17     27.63 o 
  -5  -2  12      842.49      894.56     52.24 o 
  -4  -2  12     1702.02     1799.83     78.39 o 
  -3  -2  12      424.54      461.91     33.27 o 
  -2  -2  12       43.93       40.78     10.90 o 
  -1  -2  12       42.41       30.59      8.98 o 
   0  -2  12      431.33      397.98     30.27 o 
   1  -2  12     1781.05     1808.76     77.37 o 
   2  -2  12     2112.64     2134.74     87.81 o 
   3  -2  12      598.50      554.15     38.26 o 
   4  -2  12       11.28        8.09      5.91 o 
   5  -2  12      860.43      832.93     52.24 o 
   6  -2  12     1963.73     2015.91     93.31 o 
  -4  -1  12       55.47       54.17     13.29 o 
  -3  -1  12      268.91      252.05     23.37 o 
  -2  -1  12      181.20      161.52     20.71 o 
  -1  -1  12      345.56      328.45     26.44 o 
   0  -1  12      985.86      950.53     50.20 o 
   1  -1  12      307.15      319.78     26.98 o 
   2  -1  12      179.03      142.81     21.00 o 
   3  -1  12       10.38        9.59      6.68 o 
   4  -1  12      620.20      601.27     41.46 o 
   5  -1  12      781.20      768.27     50.64 o 
   6  -1  12      896.65      895.00     56.88 o 
  -2   0  12      995.61      931.25     48.92 o 
  -1   0  12      289.12      306.05     25.33 o 
   0   0  12      309.50      272.49     24.58 o 
   1   0  12      239.91      197.20     20.58 o 
   2   0  12      354.36      345.62     28.43 o 
   3   0  12      350.40      339.10     29.47 o 
   4   0  12      683.20      692.79     45.94 o 
   5   0  12      257.20      264.86     28.04 o 
   0   1  12       95.54       97.06     16.85 o 
   1   1  12      963.87      966.68     50.71 o 
   2   1  12     1482.67     1442.32     68.02 o 
   3   1  12     1441.54     1443.96     69.70 o 
   4   1  12       87.30       73.26     16.59 o 
   5   1  12       95.12      119.27     21.75 o 
   2   2  12      280.09      236.48     24.02 o 
   3   2  12       33.65       41.10     11.45 o 
   4   2  12      159.35      193.20     27.32 o 
  -1 -11  13       41.97       55.58     18.96 o 
   0 -11  13        9.46       21.19     12.08 o 
   1 -11  13       36.71       36.54     13.80 o 
   2 -11  13      350.25      336.10     36.40 o 
   3 -11  13      366.27      418.39     40.51 o 
  -3 -10  13       34.38       35.65     16.49 o 
  -2 -10  13       24.14       24.92     14.09 o 
  -1 -10  13       13.21       27.00     14.43 o 
   0 -10  13      640.86      552.04     47.66 o 
   1 -10  13     1116.50     1104.88     69.04 o 
   2 -10  13      130.14      152.35     27.58 o 
   3 -10  13       16.67       21.17     12.23 o 
   4 -10  13      343.71      352.76     36.66 o 
  -5  -9  13       43.48       69.77     21.17 o 
  -4  -9  13       59.41       70.83     18.57 o 
  -3  -9  13       34.44       47.30     15.52 o 
  -2  -9  13      220.42      202.35     33.06 o 
   0  -9  13      966.30      981.33     62.77 o 
   1  -9  13      454.49      455.15     40.95 o 
   2  -9  13       15.31       12.45     10.05 o 
   3  -9  13      638.00      648.96     49.35 o 
   4  -9  13     1835.77     1820.17     92.10 o 
   5  -9  13      958.84      970.82     63.76 o 
  -5  -8  13      111.42       73.06     18.94 o 
  -4  -8  13      638.84      584.23     49.23 o 
  -3  -8  13      951.53      951.93     62.94 o 
  -1  -8  13       23.53        9.35      6.49 o 
   0  -8  13       12.66       10.15      8.26 o 
   1  -8  13       73.17       58.48     17.48 o 
   2  -8  13     1053.74     1004.31     60.93 o 
   3  -8  13      470.74      456.87     39.47 o 
   4  -8  13      233.06      212.62     31.31 o 
   6  -8  13       23.95       25.40     12.37 o 
  -6  -7  13      238.86      251.10     38.17 o 
  -5  -7  13     1158.77     1282.05     75.58 o 
  -4  -7  13     1742.61     1863.22     93.45 o 
  -2  -7  13        9.56        2.98      5.76 o 
  -1  -7  13      764.62      739.55     50.54 o 
   0  -7  13     1538.35     1467.89     75.36 o 
   1  -7  13      920.25      848.96     53.11 o 
   2  -7  13      554.44      538.07     41.85 o 
   3  -7  13       12.58        4.99      6.30 o 
   4  -7  13      203.54      202.18     29.16 o 
   5  -7  13      315.77      314.60     33.35 o 
   6  -7  13      486.14      522.88     45.16 o 
  -6  -6  13      476.19      447.84     42.77 o 
  -5  -6  13      422.00      450.07     40.56 o 
  -4  -6  13      348.75      315.61     32.50 o 
  -3  -6  13        3.63        9.27      6.13 o 
  -2  -6  13      139.60      120.65     22.30 o 
  -1  -6  13      997.75      962.39     57.18 o 
   0  -6  13      941.78      880.68     53.62 o 
   1  -6  13      855.95      780.04     50.49 o 
   2  -6  13      135.84      157.67     23.93 o 
   3  -6  13      149.83      130.26     22.50 o 
   4  -6  13     1311.50     1343.54     73.01 o 
   5  -6  13     1715.52     1804.91     89.80 o 
   6  -6  13      669.82      698.31     52.38 o 
  -7  -5  13      821.92      724.71     55.70 o 
  -6  -5  13      156.24       94.23     20.54 o 
  -5  -5  13       81.88       53.23     14.51 o 
  -4  -5  13      107.16      107.88     21.36 o 
  -3  -5  13      345.84      318.33     30.90 o 
  -2  -5  13     1678.94     1657.55     79.84 o 
  -1  -5  13      221.54      222.87     27.56 o 
   0  -5  13        1.15        7.31      5.47 o 
   1  -5  13       11.82       13.92      6.97 o 
   2  -5  13      339.16      382.55     32.67 o 
   3  -5  13      615.55      554.58     41.56 o 
   4  -5  13      582.35      533.64     42.09 o 
   5  -5  13      606.41      529.76     43.32 o 
   6  -5  13       88.61      124.18     24.24 o 
  -7  -4  13      211.84      233.01     33.27 o 
  -6  -4  13        6.24       28.82     10.70 o 
  -5  -4  13      198.99      207.92     28.62 o 
  -3  -4  13     1235.10     1275.39     67.15 o 
  -2  -4  13      612.48      648.74     43.78 o 
  -1  -4  13       19.56       21.87      7.92 o 
   0  -4  13     1318.29     1202.01     63.01 o 
   1  -4  13     2328.49     2197.03     93.28 o 
   2  -4  13     1078.53     1079.50     59.31 o 
   3  -4  13      281.06      254.61     26.95 o 
   4  -4  13        7.90        5.47      5.59 o 
   5  -4  13      330.73      303.43     30.80 o 
   6  -4  13      202.17      229.84     31.12 o 
  -7  -3  13       58.19       84.66     18.36 o 
  -5  -3  13      872.96      889.23     55.55 o 
  -4  -3  13     1011.95     1071.41     59.50 o 
  -3  -3  13      255.85      296.05     27.70 o 
  -2  -3  13       14.37       35.43     11.36 o 
  -1  -3  13     1315.88     1357.63     65.43 o 
   0  -3  13     2948.99     2927.57    110.82 o 
   1  -3  13     1338.34     1342.28     65.38 o 
   2  -3  13      281.69      238.02     25.55 o 
   3  -3  13       35.32       34.15     10.92 o 
   4  -3  13      690.02      640.89     45.41 o 
   5  -3  13      712.41      696.42     48.87 o 
   6  -3  13      824.55      848.40     56.57 o 
  -5  -2  13      123.87      113.26     20.63 o 
  -4  -2  13      101.97       79.62     16.06 o 
  -3  -2  13     1180.97     1209.96     61.75 o 
  -2  -2  13     1232.58     1316.44     63.74 o 
  -1  -2  13      960.21      965.42     52.82 o 
   0  -2  13      167.67      152.20     21.92 o 
   1  -2  13        3.84        9.15      5.76 o 
   2  -2  13        8.16        6.47      7.02 o 
   3  -2  13      160.65      131.67     21.63 o 
   4  -2  13      587.83      607.26     43.15 o 
   5  -2  13      902.80      964.60     58.85 o 
  -3  -1  13     1683.90     1675.81     75.82 o 
  -2  -1  13     1182.64     1207.78     59.72 o 
  -1  -1  13      102.45      106.31     18.53 o 
   0  -1  13       10.04        5.79      5.21 o 
   1  -1  13      477.17      456.72     35.07 o 
   2  -1  13     1193.30     1194.19     62.04 o 
   3  -1  13     1283.77     1264.57     65.92 o 
   4  -1  13      188.96      210.78     27.82 o 
   5  -1  13        4.70        9.11      7.14 o 
  -1   0  13       50.69       49.26     12.08 o 
   0   0  13      250.68      240.20     24.12 o 
   1   0  13     1654.54     1713.71     76.94 o 
   2   0  13      961.09      993.10     55.65 o 
   3   0  13     1135.43     1086.65     60.66 o 
   4   0  13       46.87       35.65     11.48 o 
   1   1  13      451.80      401.03     32.04 o 
   2   1  13       46.09       35.60     10.82 o 
   3   1  13       77.70       47.00     13.13 o 
  -2 -10  14       60.78       49.79     21.02 o 
  -1 -10  14       51.69       47.20     16.59 o 
   0 -10  14      464.63      504.31     46.06 o 
   1 -10  14       63.86      101.98     24.14 o 
   2 -10  14      476.87      513.08     45.84 o 
   3 -10  14      868.86      873.44     61.66 o 
  -4  -9  14      618.77      652.37     55.12 o 
  -3  -9  14      252.85      230.18     36.52 o 
  -2  -9  14       19.80        9.32      7.51 o 
  -1  -9  14       16.74       23.56     11.75 o 
   0  -9  14      242.84      229.16     34.29 o 
   1  -9  14      588.49      594.74     48.70 o 
   2  -9  14      699.07      749.50     54.80 o 
   3  -9  14      279.60      330.10     34.97 o 
   4  -9  14      196.13      174.17     30.56 o 
  -5  -8  14      937.97     1029.83     71.22 o 
  -4  -8  14      665.74      768.95     57.85 o 
  -3  -8  14       10.53       16.59      8.81 o 
  -1  -8  14     1523.31     1592.70     84.32 o 
   0  -8  14     1257.29     1284.01     73.23 o 
   1  -8  14     1101.28     1001.67     63.59 o 
   2  -8  14       67.65       62.72     17.65 o 
   3  -8  14       96.48       79.07     20.51 o 
   4  -8  14      474.81      485.16     43.42 o 
  -6  -7  14      492.92      550.27     51.41 o 
  -5  -7  14       19.74       31.92     13.22 o 
  -4  -7  14        8.17       16.52      9.49 o 
  -3  -7  14      228.13      201.70     31.77 o 
  -2  -7  14      972.64      973.65     62.14 o 
  -1  -7  14      910.36      883.49     57.71 o 
   0  -7  14      409.14      342.83     33.98 o 
   1  -7  14      678.63      615.37     45.96 o 
   2  -7  14       11.99       18.21      8.65 o 
   3  -7  14      751.45      715.24     52.43 o 
   4  -7  14     1020.93     1019.28     65.77 o 
   5  -7  14     1044.73     1067.71     67.42 o 
  -6  -6  14       49.69       51.87     18.19 o 
  -5  -6  14      216.61      222.96     34.80 o 
  -4  -6  14      895.76      891.70     60.74 o 
  -3  -6  14      516.81      401.63     38.84 o 
  -2  -6  14      336.53      349.64     34.02 o 
  -1  -6  14      147.46      117.38     22.21 o 
   1  -6  14      174.32      159.08     25.94 o 
   2  -6  14      313.32      343.12     32.96 o 
   3  -6  14      565.80      568.12     44.17 o 
   4  -6  14      295.79      213.93     30.76 o 
   5  -6  14       31.14       32.64     13.42 o 
  -7  -5  14       39.00       47.44     16.85 o 
  -6  -5  14      153.45      158.01     28.41 o 
  -5  -5  14      684.41      702.79     52.45 o 
  -4  -5  14     1370.24     1451.57     79.21 o 
  -3  -5  14     1205.92     1278.15     70.45 o 
  -2  -5  14      156.96      137.91     23.83 o 
  -1  -5  14      371.50      304.09     29.81 o 
   0  -5  14     1474.61     1423.65     73.59 o 
   1  -5  14     1430.76     1475.69     74.97 o 
   2  -5  14      755.32      734.90     50.30 o 
   3  -5  14       24.95       23.85     10.10 o 
   4  -5  14      362.81      328.16     33.15 o 
   5  -5  14      626.32      505.16     44.10 o 
  -6  -4  14      339.03      325.45     34.61 o 
  -5  -4  14      304.59      328.89     33.39 o 
  -4  -4  14      144.32       95.51     19.42 o 
  -3  -4  14       13.83       12.52      7.02 o 
  -2  -4  14      113.52      108.32     20.56 o 
  -1  -4  14     1444.88     1559.09     75.36 o 
   0  -4  14      838.04      842.59     51.90 o 
   1  -4  14      716.66      719.38     48.09 o 
   2  -4  14       13.23       12.21      5.86 o 
   3  -4  14      353.95      317.67     31.94 o 
   4  -4  14      949.72      981.47     61.51 o 
   5  -4  14      680.87      711.65     53.18 o 
  -5  -3  14        0.58        0.65      7.51 o 
  -4  -3  14      604.22      551.17     42.52 o 
  -3  -3  14     2223.36     2249.02     98.68 o 
  -2  -3  14     1073.00     1197.58     63.08 o 
  -1  -3  14      327.07      332.81     30.25 o 
   0  -3  14       20.38       25.81      8.43 o 
   1  -3  14      408.38      341.31     31.46 o 
   2  -3  14      493.37      477.94     38.26 o 
   3  -3  14      432.47      410.06     36.42 o 
   4  -3  14      271.55      272.87     34.00 o 
  -4  -2  14     2380.99     2396.55    102.85 o 
  -3  -2  14     1306.57     1358.74     69.14 o 
  -2  -2  14      350.82      321.55     29.16 o 
  -1  -2  14       17.60       13.25      5.69 o 
   0  -2  14      958.35      860.95     52.36 o 
   1  -2  14     1908.23     1958.23     87.88 o 
   2  -2  14      573.24      627.36     44.90 o 
   3  -2  14      480.10      426.91     37.49 o 
   4  -2  14       28.10       17.99      8.69 o 
  -2  -1  14       95.23      102.19     18.40 o 
  -1  -1  14      396.87      432.63     34.27 o 
   0  -1  14      532.72      541.43     39.81 o 
   1  -1  14      718.26      669.69     45.89 o 
   2  -1  14      593.41      629.41     44.97 o 
   3  -1  14      225.55      198.96     28.62 o 
   0   0  14       99.33      101.98     18.74 o 
   1   0  14      124.49      131.33     22.76 o 
   2   0  14       24.11       30.80     10.12 o 
   3   0  14      252.97      267.47     28.99 o 
  -2  -9  15      490.01      406.31     42.55 o 
  -1  -9  15      920.09      867.95     62.50 o 
   0  -9  15      577.34      635.71     52.02 o 
   1  -9  15      721.60      691.02     55.26 o 
  -3  -8  15      336.59      355.40     44.46 o 
  -2  -8  15      115.33       61.56     19.28 o 
  -1  -8  15      229.92      219.64     33.66 o 
   0  -8  15      252.74      233.38     34.02 o 
   1  -8  15        5.06       10.99      7.31 o 
   2  -8  15      106.48      128.83     25.81 o 
   3  -8  15      471.33      478.62     44.66 o 
  -5  -7  15      811.02      971.91     69.24 o 
  -4  -7  15      765.90      789.53     59.96 o 
  -2  -7  15       27.03       21.99      9.76 o 
  -1  -7  15       36.97       45.26     14.00 o 
   0  -7  15      255.31      262.48     34.92 o 
   1  -7  15      174.32      144.19     25.98 o 
   2  -7  15      628.40      568.34     46.04 o 
   3  -7  15      271.24      239.07     33.71 o 
  -5  -6  15      683.82      697.68     55.41 o 
  -4  -6  15      304.82      308.37     40.66 o 
  -3  -6  15      215.28      202.40     30.71 o 
  -2  -6  15        6.85        5.13      6.42 o 
  -1  -6  15      798.84      855.60     57.30 o 
   0  -6  15      791.11      738.95     52.14 o 
   1  -6  15      705.00      661.06     48.99 o 
   2  -6  15      272.37      263.14     33.98 o 
   3  -6  15       18.63       30.61     11.14 o 
  -6  -5  15      232.16      267.79     38.41 o 
  -5  -5  15       41.63       43.03     15.43 o 
  -4  -5  15       12.90       13.51     10.78 o 
  -3  -5  15      485.16      491.91     42.38 o 
  -2  -5  15      273.17      328.09     32.91 o 
  -1  -5  15      659.75      638.08     47.44 o 
   0  -5  15      464.41      480.87     40.22 o 
   1  -5  15      120.61      139.25     24.97 o 
   2  -5  15      100.45      115.49     22.45 o 
   3  -5  15      590.60      559.48     45.82 o 
  -6  -4  15       33.25       44.29     16.49 o 
  -5  -4  15      392.18      413.47     39.26 o 
  -3  -4  15     1078.24     1017.61     63.79 o 
  -2  -4  15      570.04      558.56     43.61 o 
  -1  -4  15       11.13       15.55      7.51 o 
   0  -4  15      327.49      279.31     29.50 o 
   1  -4  15      943.54      923.38     57.76 o 
   2  -4  15      470.37      471.98     40.20 o 
   3  -4  15      176.38      138.66     25.28 o 
  -4  -3  15     1858.03     1921.10     92.56 o 
  -3  -3  15     1009.88     1005.28     61.20 o 
  -2  -3  15       14.99       26.08     10.85 o 
  -1  -3  15      623.99      522.50     41.36 o 
   0  -3  15     1635.65     1716.93     83.01 o 
   1  -3  15     1326.61     1317.16     71.80 o 
   2  -3  15      638.41      569.07     44.85 o 
   3  -3  15       15.89       10.70      8.28 o 
  -2  -2  15      328.38      317.50     30.83 o 
  -1  -2  15      442.58      430.06     36.35 o 
   0  -2  15      770.95      734.17     49.55 o 
   1  -2  15      442.20      434.45     37.44 o 
   2  -2  15        7.15       24.22      9.35 o 
   1  -1  15      312.96      274.64     29.54 o 
   2  -1  15      264.05      261.76     33.52 o 
  -2  -7  16       73.56       78.85     19.16 o 
  -1  -7  16      903.75      976.51     66.21 o 
   0  -7  16     1386.28     1464.14     83.69 o 
   1  -7  16      588.08      487.60     44.61 o 
  -3  -6  16      187.19      210.68     33.66 o 
  -2  -6  16      223.26      238.39     34.58 o 
  -1  -6  16      240.05      237.64     33.93 o 
   0  -6  16      111.07      101.20     20.32 o 
   1  -6  16        6.85       16.20     10.97 o 
  -3  -5  16      132.31      143.70     27.58 o 
  -2  -5  16       38.86       57.49     16.27 o 
  -1  -5  16      199.62      198.09     30.42 o 
   0  -5  16      635.96      672.83     50.54 o 
   1  -5  16      558.89      554.75     46.08 o 
  -3  -4  16        6.52       14.94     10.32 o 
  -2  -4  16      177.33      202.98     30.42 o 
  -1  -4  16      337.99      334.24     33.88 o 
   0  -4  16     1168.54     1171.96     69.40 o 
   1  -4  16      999.25     1074.76     67.08 o 
  -3  -3  16      270.98      267.23     34.70 o 
  -2  -3  16      233.08      260.86     34.27 o 
  -1  -3  16      499.97      529.06     43.25 o 
   0  -3  16      295.82      282.90     31.19 o 
   1  -3  16       21.86       18.36      9.78 o 
  -1  -2  16       97.84       82.26     18.57 o 
   0  -2  16      181.51      158.47     28.19 o 
                                                 
